# Supplementary material for: Flexible, Freely Available Stochastic Individual Contact Model for Exploring COVID-19 Intervention and Control Strategies: Development and Simulation
Source: JMIR Public Health Surveill. 2020 Sep 18;6(3):e18965. doi: 10.2196/18965 (PMC7505685; doi:10.2196/18965)
Supplement: Multimedia Appendix 1 [file publichealth_v6i3e18965_app1.zip]

Archive with 2 entries (2 files):
- baseline_scenarios_01_05.csv
- __MACOSX/._baseline_scenarios_01_05.csv
