# Supplementary material for: Flexible, Freely Available Stochastic Individual Contact Model for Exploring COVID-19 Intervention and Control Strategies: Development and Simulation
Source: JMIR Public Health Surveill. 2020 Sep 18;6(3):e18965. doi: 10.2196/18965 (PMC7505685; doi:10.2196/18965)
Supplement: Multimedia Appendix 1 [file publichealth_v6i3e18965_app1.zip › baseline_scenarios_01_05.csv]

time	compartment	count	Date	experiment	NDate
1	s.num	100000	2020-03-02	Baseline	2020-03-02
1	e.num	NaN	2020-03-02	Baseline	2020-03-02
1	i.num	3	2020-03-02	Baseline	2020-03-02
1	se.flow	0	2020-03-02	Baseline	2020-03-02
1	q.num	NaN	2020-03-02	Baseline	2020-03-02
1	h.num	NaN	2020-03-02	Baseline	2020-03-02
1	r.num	NaN	2020-03-02	Baseline	2020-03-02
1	f.num	NaN	2020-03-02	Baseline	2020-03-02
2	s.num	99999.5	2020-03-03	Baseline	2020-03-03
2	e.num	5.875	2020-03-03	Baseline	2020-03-03
2	i.num	2.875	2020-03-03	Baseline	2020-03-03
2	se.flow	1.375	2020-03-03	Baseline	2020-03-03
2	q.num	0.125	2020-03-03	Baseline	2020-03-03
2	h.num	0	2020-03-03	Baseline	2020-03-03
2	r.num	0	2020-03-03	Baseline	2020-03-03
2	f.num	0	2020-03-03	Baseline	2020-03-03
3	s.num	99997.125	2020-03-04	Baseline	2020-03-04
3	e.num	8.125	2020-03-04	Baseline	2020-03-04
3	i.num	3.75	2020-03-04	Baseline	2020-03-04
3	se.flow	1.625	2020-03-04	Baseline	2020-03-04
3	q.num	0.25	2020-03-04	Baseline	2020-03-04
3	h.num	0	2020-03-04	Baseline	2020-03-04
3	r.num	0	2020-03-04	Baseline	2020-03-04
3	f.num	0	2020-03-04	Baseline	2020-03-04
4	s.num	99995.25	2020-03-05	Baseline	2020-03-05
4	e.num	9.125	2020-03-05	Baseline	2020-03-05
4	i.num	5.625	2020-03-05	Baseline	2020-03-05
4	se.flow	1.125	2020-03-05	Baseline	2020-03-05
4	q.num	0.375	2020-03-05	Baseline	2020-03-05
4	h.num	0	2020-03-05	Baseline	2020-03-05
4	r.num	0	2020-03-05	Baseline	2020-03-05
4	f.num	0	2020-03-05	Baseline	2020-03-05
5	s.num	99991.5	2020-03-06	Baseline	2020-03-06
5	e.num	11.375	2020-03-06	Baseline	2020-03-06
5	i.num	7.375	2020-03-06	Baseline	2020-03-06
5	se.flow	2.25	2020-03-06	Baseline	2020-03-06
5	q.num	0.75	2020-03-06	Baseline	2020-03-06
5	h.num	0.125	2020-03-06	Baseline	2020-03-06
5	r.num	0	2020-03-06	Baseline	2020-03-06
5	f.num	0	2020-03-06	Baseline	2020-03-06
6	s.num	99985.875	2020-03-07	Baseline	2020-03-07
6	e.num	14.875	2020-03-07	Baseline	2020-03-07
6	i.num	9.75	2020-03-07	Baseline	2020-03-07
6	se.flow	3.125	2020-03-07	Baseline	2020-03-07
6	q.num	1	2020-03-07	Baseline	2020-03-07
6	h.num	0.25	2020-03-07	Baseline	2020-03-07
6	r.num	0	2020-03-07	Baseline	2020-03-07
6	f.num	0	2020-03-07	Baseline	2020-03-07
7	s.num	99978.375	2020-03-08	Baseline	2020-03-08
7	e.num	19	2020-03-08	Baseline	2020-03-08
7	i.num	12.625	2020-03-08	Baseline	2020-03-08
7	se.flow	4.625	2020-03-08	Baseline	2020-03-08
7	q.num	1.375	2020-03-08	Baseline	2020-03-08
7	h.num	0.25	2020-03-08	Baseline	2020-03-08
7	r.num	0.5	2020-03-08	Baseline	2020-03-08
7	f.num	0	2020-03-08	Baseline	2020-03-08
8	s.num	99970	2020-03-09	Baseline	2020-03-09
8	e.num	24.25	2020-03-09	Baseline	2020-03-09
8	i.num	15.5	2020-03-09	Baseline	2020-03-09
8	se.flow	5.625	2020-03-09	Baseline	2020-03-09
8	q.num	2	2020-03-09	Baseline	2020-03-09
8	h.num	0.25	2020-03-09	Baseline	2020-03-09
8	r.num	1.5	2020-03-09	Baseline	2020-03-09
8	f.num	0	2020-03-09	Baseline	2020-03-09
9	s.num	99955	2020-03-10	Baseline	2020-03-10
9	e.num	33.625	2020-03-10	Baseline	2020-03-10
9	i.num	19.625	2020-03-10	Baseline	2020-03-10
9	se.flow	8.25	2020-03-10	Baseline	2020-03-10
9	q.num	2.5	2020-03-10	Baseline	2020-03-10
9	h.num	0.375	2020-03-10	Baseline	2020-03-10
9	r.num	2.625	2020-03-10	Baseline	2020-03-10
9	f.num	0	2020-03-10	Baseline	2020-03-10
10	s.num	99940.25	2020-03-11	Baseline	2020-03-11
10	e.num	42.25	2020-03-11	Baseline	2020-03-11
10	i.num	25.125	2020-03-11	Baseline	2020-03-11
10	se.flow	9.875	2020-03-11	Baseline	2020-03-11
10	q.num	3	2020-03-11	Baseline	2020-03-11
10	h.num	0.625	2020-03-11	Baseline	2020-03-11
10	r.num	4.125	2020-03-11	Baseline	2020-03-11
10	f.num	0	2020-03-11	Baseline	2020-03-11
11	s.num	99921.25	2020-03-12	Baseline	2020-03-12
11	e.num	51.25	2020-03-12	Baseline	2020-03-12
11	i.num	32.25	2020-03-12	Baseline	2020-03-12
11	se.flow	9.5	2020-03-12	Baseline	2020-03-12
11	q.num	3.875	2020-03-12	Baseline	2020-03-12
11	h.num	0.875	2020-03-12	Baseline	2020-03-12
11	r.num	5.875	2020-03-12	Baseline	2020-03-12
11	f.num	0	2020-03-12	Baseline	2020-03-12
12	s.num	99897.5	2020-03-13	Baseline	2020-03-13
12	e.num	64	2020-03-13	Baseline	2020-03-13
12	i.num	41.375	2020-03-13	Baseline	2020-03-13
12	se.flow	15.75	2020-03-13	Baseline	2020-03-13
12	q.num	4.75	2020-03-13	Baseline	2020-03-13
12	h.num	1.25	2020-03-13	Baseline	2020-03-13
12	r.num	8.375	2020-03-13	Baseline	2020-03-13
12	f.num	0.125	2020-03-13	Baseline	2020-03-13
13	s.num	99864.5	2020-03-14	Baseline	2020-03-14
13	e.num	81.375	2020-03-14	Baseline	2020-03-14
13	i.num	51.5	2020-03-14	Baseline	2020-03-14
13	se.flow	18.75	2020-03-14	Baseline	2020-03-14
13	q.num	6.75	2020-03-14	Baseline	2020-03-14
13	h.num	1.375	2020-03-14	Baseline	2020-03-14
13	r.num	12.125	2020-03-14	Baseline	2020-03-14
13	f.num	0.125	2020-03-14	Baseline	2020-03-14
14	s.num	99821.125	2020-03-15	Baseline	2020-03-15
14	e.num	105.375	2020-03-15	Baseline	2020-03-15
14	i.num	64.625	2020-03-15	Baseline	2020-03-15
14	se.flow	24.75	2020-03-15	Baseline	2020-03-15
14	q.num	8.625	2020-03-15	Baseline	2020-03-15
14	h.num	1.625	2020-03-15	Baseline	2020-03-15
14	r.num	16.625	2020-03-15	Baseline	2020-03-15
14	f.num	0.25	2020-03-15	Baseline	2020-03-15
15	s.num	99776.25	2020-03-16	Baseline	2020-03-16
15	e.num	127.875	2020-03-16	Baseline	2020-03-16
15	i.num	80.25	2020-03-16	Baseline	2020-03-16
15	se.flow	25.25	2020-03-16	Baseline	2020-03-16
15	q.num	10.875	2020-03-16	Baseline	2020-03-16
15	h.num	2.5	2020-03-16	Baseline	2020-03-16
15	r.num	22.75	2020-03-16	Baseline	2020-03-16
15	f.num	0.625	2020-03-16	Baseline	2020-03-16
16	s.num	99716.625	2020-03-17	Baseline	2020-03-17
16	e.num	158	2020-03-17	Baseline	2020-03-17
16	i.num	101	2020-03-17	Baseline	2020-03-17
16	se.flow	34.625	2020-03-17	Baseline	2020-03-17
16	q.num	13.375	2020-03-17	Baseline	2020-03-17
16	h.num	3.5	2020-03-17	Baseline	2020-03-17
16	r.num	30.25	2020-03-17	Baseline	2020-03-17
16	f.num	0.625	2020-03-17	Baseline	2020-03-17
17	s.num	99633.875	2020-03-18	Baseline	2020-03-18
17	e.num	201.875	2020-03-18	Baseline	2020-03-18
17	i.num	126.375	2020-03-18	Baseline	2020-03-18
17	se.flow	49.375	2020-03-18	Baseline	2020-03-18
17	q.num	17	2020-03-18	Baseline	2020-03-18
17	h.num	4	2020-03-18	Baseline	2020-03-18
17	r.num	40	2020-03-18	Baseline	2020-03-18
17	f.num	0.75	2020-03-18	Baseline	2020-03-18
18	s.num	99536.875	2020-03-19	Baseline	2020-03-19
18	e.num	250.75	2020-03-19	Baseline	2020-03-19
18	i.num	158	2020-03-19	Baseline	2020-03-19
18	se.flow	53.375	2020-03-19	Baseline	2020-03-19
18	q.num	20.5	2020-03-19	Baseline	2020-03-19
18	h.num	5.25	2020-03-19	Baseline	2020-03-19
18	r.num	52.625	2020-03-19	Baseline	2020-03-19
18	f.num	0.875	2020-03-19	Baseline	2020-03-19
19	s.num	99416	2020-03-20	Baseline	2020-03-20
19	e.num	311.625	2020-03-20	Baseline	2020-03-20
19	i.num	196	2020-03-20	Baseline	2020-03-20
19	se.flow	64.125	2020-03-20	Baseline	2020-03-20
19	q.num	26.625	2020-03-20	Baseline	2020-03-20
19	h.num	5.75	2020-03-20	Baseline	2020-03-20
19	r.num	68.75	2020-03-20	Baseline	2020-03-20
19	f.num	1.25	2020-03-20	Baseline	2020-03-20
20	s.num	99260	2020-03-21	Baseline	2020-03-21
20	e.num	390.25	2020-03-21	Baseline	2020-03-21
20	i.num	245.125	2020-03-21	Baseline	2020-03-21
20	se.flow	85	2020-03-21	Baseline	2020-03-21
20	q.num	33.75	2020-03-21	Baseline	2020-03-21
20	h.num	7.25	2020-03-21	Baseline	2020-03-21
20	r.num	88.5	2020-03-21	Baseline	2020-03-21
20	f.num	1.25	2020-03-21	Baseline	2020-03-21
21	s.num	99074.375	2020-03-22	Baseline	2020-03-22
21	e.num	480.875	2020-03-22	Baseline	2020-03-22
21	i.num	309.625	2020-03-22	Baseline	2020-03-22
21	se.flow	105.125	2020-03-22	Baseline	2020-03-22
21	q.num	40.5	2020-03-22	Baseline	2020-03-22
21	h.num	7.875	2020-03-22	Baseline	2020-03-22
21	r.num	112.625	2020-03-22	Baseline	2020-03-22
21	f.num	1.625	2020-03-22	Baseline	2020-03-22
22	s.num	98848.75	2020-03-23	Baseline	2020-03-23
22	e.num	586	2020-03-23	Baseline	2020-03-23
22	i.num	385.875	2020-03-23	Baseline	2020-03-23
22	se.flow	124.875	2020-03-23	Baseline	2020-03-23
22	q.num	50.125	2020-03-23	Baseline	2020-03-23
22	h.num	11.25	2020-03-23	Baseline	2020-03-23
22	r.num	143.25	2020-03-23	Baseline	2020-03-23
22	f.num	2.125	2020-03-23	Baseline	2020-03-23
23	s.num	98563.25	2020-03-24	Baseline	2020-03-24
23	e.num	725.75	2020-03-24	Baseline	2020-03-24
23	i.num	477.625	2020-03-24	Baseline	2020-03-24
23	se.flow	161.25	2020-03-24	Baseline	2020-03-24
23	q.num	62	2020-03-24	Baseline	2020-03-24
23	h.num	15.125	2020-03-24	Baseline	2020-03-24
23	r.num	181.625	2020-03-24	Baseline	2020-03-24
23	f.num	2.5	2020-03-24	Baseline	2020-03-24
24	s.num	98203.125	2020-03-25	Baseline	2020-03-25
24	e.num	906	2020-03-25	Baseline	2020-03-25
24	i.num	591.625	2020-03-25	Baseline	2020-03-25
24	se.flow	200.375	2020-03-25	Baseline	2020-03-25
24	q.num	77.125	2020-03-25	Baseline	2020-03-25
24	h.num	17.125	2020-03-25	Baseline	2020-03-25
24	r.num	229.125	2020-03-25	Baseline	2020-03-25
24	f.num	3.625	2020-03-25	Baseline	2020-03-25
25	s.num	97768.5	2020-03-26	Baseline	2020-03-26
25	e.num	1119.5	2020-03-26	Baseline	2020-03-26
25	i.num	734.375	2020-03-26	Baseline	2020-03-26
25	se.flow	237.75	2020-03-26	Baseline	2020-03-26
25	q.num	90.375	2020-03-26	Baseline	2020-03-26
25	h.num	22.875	2020-03-26	Baseline	2020-03-26
25	r.num	289	2020-03-26	Baseline	2020-03-26
25	f.num	4.5	2020-03-26	Baseline	2020-03-26
26	s.num	97225.25	2020-03-27	Baseline	2020-03-27
26	e.num	1386.625	2020-03-27	Baseline	2020-03-27
26	i.num	906.75	2020-03-27	Baseline	2020-03-27
26	se.flow	302.125	2020-03-27	Baseline	2020-03-27
26	q.num	114.375	2020-03-27	Baseline	2020-03-27
26	h.num	28	2020-03-27	Baseline	2020-03-27
26	r.num	363.625	2020-03-27	Baseline	2020-03-27
26	f.num	5.375	2020-03-27	Baseline	2020-03-27
27	s.num	96581.375	2020-03-28	Baseline	2020-03-28
27	e.num	1688.5	2020-03-28	Baseline	2020-03-28
27	i.num	1128.25	2020-03-28	Baseline	2020-03-28
27	se.flow	367	2020-03-28	Baseline	2020-03-28
27	q.num	135.375	2020-03-28	Baseline	2020-03-28
27	h.num	34.25	2020-03-28	Baseline	2020-03-28
27	r.num	456.25	2020-03-28	Baseline	2020-03-28
27	f.num	6.625	2020-03-28	Baseline	2020-03-28
28	s.num	95795.125	2020-03-29	Baseline	2020-03-29
28	e.num	2054.75	2020-03-29	Baseline	2020-03-29
28	i.num	1395.625	2020-03-29	Baseline	2020-03-29
28	se.flow	455	2020-03-29	Baseline	2020-03-29
28	q.num	166.125	2020-03-29	Baseline	2020-03-29
28	h.num	42.5	2020-03-29	Baseline	2020-03-29
28	r.num	570.875	2020-03-29	Baseline	2020-03-29
28	f.num	7.875	2020-03-29	Baseline	2020-03-29
29	s.num	94781.875	2020-03-30	Baseline	2020-03-30
29	e.num	2555.25	2020-03-30	Baseline	2020-03-30
29	i.num	1720.375	2020-03-30	Baseline	2020-03-30
29	se.flow	581.125	2020-03-30	Baseline	2020-03-30
29	q.num	199	2020-03-30	Baseline	2020-03-30
29	h.num	55	2020-03-30	Baseline	2020-03-30
29	r.num	712.625	2020-03-30	Baseline	2020-03-30
29	f.num	9.625	2020-03-30	Baseline	2020-03-30
30	s.num	93591.375	2020-03-31	Baseline	2020-03-31
30	e.num	3111.75	2020-03-31	Baseline	2020-03-31
30	i.num	2114.625	2020-03-31	Baseline	2020-03-31
30	se.flow	684.625	2020-03-31	Baseline	2020-03-31
30	q.num	250.75	2020-03-31	Baseline	2020-03-31
30	h.num	67.5	2020-03-31	Baseline	2020-03-31
30	r.num	887.25	2020-03-31	Baseline	2020-03-31
30	f.num	12.125	2020-03-31	Baseline	2020-03-31
31	s.num	92142.375	2020-04-01	Baseline	2020-04-01
31	e.num	3783.25	2020-04-01	Baseline	2020-04-01
31	i.num	2596.625	2020-04-01	Baseline	2020-04-01
31	se.flow	832.875	2020-04-01	Baseline	2020-04-01
31	q.num	314.75	2020-04-01	Baseline	2020-04-01
31	h.num	82.125	2020-04-01	Baseline	2020-04-01
31	r.num	1101.75	2020-04-01	Baseline	2020-04-01
31	f.num	15.375	2020-04-01	Baseline	2020-04-01
32	s.num	90419.375	2020-04-02	Baseline	2020-04-02
32	e.num	4556.875	2020-04-02	Baseline	2020-04-02
32	i.num	3181.875	2020-04-02	Baseline	2020-04-02
32	se.flow	1016.125	2020-04-02	Baseline	2020-04-02
32	q.num	393.75	2020-04-02	Baseline	2020-04-02
32	h.num	102.5	2020-04-02	Baseline	2020-04-02
32	r.num	1366.125	2020-04-02	Baseline	2020-04-02
32	f.num	17.75	2020-04-02	Baseline	2020-04-02
33	s.num	88330.125	2020-04-03	Baseline	2020-04-03
33	e.num	5491.875	2020-04-03	Baseline	2020-04-03
33	i.num	3901.375	2020-04-03	Baseline	2020-04-03
33	se.flow	1222	2020-04-03	Baseline	2020-04-03
33	q.num	477.25	2020-04-03	Baseline	2020-04-03
33	h.num	123.125	2020-04-03	Baseline	2020-04-03
33	r.num	1692.5	2020-04-03	Baseline	2020-04-03
33	f.num	23	2020-04-03	Baseline	2020-04-03
34	s.num	85865.125	2020-04-04	Baseline	2020-04-04
34	e.num	6564.25	2020-04-04	Baseline	2020-04-04
34	i.num	4750.75	2020-04-04	Baseline	2020-04-04
34	se.flow	1453.25	2020-04-04	Baseline	2020-04-04
34	q.num	586.25	2020-04-04	Baseline	2020-04-04
34	h.num	149.625	2020-04-04	Baseline	2020-04-04
34	r.num	2093.625	2020-04-04	Baseline	2020-04-04
34	f.num	28.875	2020-04-04	Baseline	2020-04-04
35	s.num	82971.5	2020-04-05	Baseline	2020-04-05
35	e.num	7787.625	2020-04-05	Baseline	2020-04-05
35	i.num	5749.875	2020-04-05	Baseline	2020-04-05
35	se.flow	1735.625	2020-04-05	Baseline	2020-04-05
35	q.num	720.125	2020-04-05	Baseline	2020-04-05
35	h.num	191.75	2020-04-05	Baseline	2020-04-05
35	r.num	2584	2020-04-05	Baseline	2020-04-05
35	f.num	34.25	2020-04-05	Baseline	2020-04-05
36	s.num	79672.25	2020-04-06	Baseline	2020-04-06
36	e.num	9089.875	2020-04-06	Baseline	2020-04-06
36	i.num	6938.875	2020-04-06	Baseline	2020-04-06
36	se.flow	1991.5	2020-04-06	Baseline	2020-04-06
36	q.num	884.875	2020-04-06	Baseline	2020-04-06
36	h.num	225.25	2020-04-06	Baseline	2020-04-06
36	r.num	3182.875	2020-04-06	Baseline	2020-04-06
36	f.num	46.25	2020-04-06	Baseline	2020-04-06
37	s.num	75970.5	2020-04-07	Baseline	2020-04-07
37	e.num	10433.25	2020-04-07	Baseline	2020-04-07
37	i.num	8336.5	2020-04-07	Baseline	2020-04-07
37	se.flow	2275.125	2020-04-07	Baseline	2020-04-07
37	q.num	1065.5	2020-04-07	Baseline	2020-04-07
37	h.num	266.75	2020-04-07	Baseline	2020-04-07
37	r.num	3910.5	2020-04-07	Baseline	2020-04-07
37	f.num	58.75	2020-04-07	Baseline	2020-04-07
38	s.num	71786.625	2020-04-08	Baseline	2020-04-08
38	e.num	11867.875	2020-04-08	Baseline	2020-04-08
38	i.num	9929.875	2020-04-08	Baseline	2020-04-08
38	se.flow	2617.25	2020-04-08	Baseline	2020-04-08
38	q.num	1281.5	2020-04-08	Baseline	2020-04-08
38	h.num	317.5	2020-04-08	Baseline	2020-04-08
38	r.num	4787.5	2020-04-08	Baseline	2020-04-08
38	f.num	72.125	2020-04-08	Baseline	2020-04-08
39	s.num	67198.75	2020-04-09	Baseline	2020-04-09
39	e.num	13294.5	2020-04-09	Baseline	2020-04-09
39	i.num	11698.125	2020-04-09	Baseline	2020-04-09
39	se.flow	2919.75	2020-04-09	Baseline	2020-04-09
39	q.num	1537.75	2020-04-09	Baseline	2020-04-09
39	h.num	378	2020-04-09	Baseline	2020-04-09
39	r.num	5847.25	2020-04-09	Baseline	2020-04-09
39	f.num	88.875	2020-04-09	Baseline	2020-04-09
40	s.num	62220.25	2020-04-10	Baseline	2020-04-10
40	e.num	14697	2020-04-10	Baseline	2020-04-10
40	i.num	13632.375	2020-04-10	Baseline	2020-04-10
40	se.flow	3251.625	2020-04-10	Baseline	2020-04-10
40	q.num	1824.75	2020-04-10	Baseline	2020-04-10
40	h.num	452.375	2020-04-10	Baseline	2020-04-10
40	r.num	7109.375	2020-04-10	Baseline	2020-04-10
40	f.num	110.25	2020-04-10	Baseline	2020-04-10
41	s.num	57033.125	2020-04-11	Baseline	2020-04-11
41	e.num	15876.625	2020-04-11	Baseline	2020-04-11
41	i.num	15735.125	2020-04-11	Baseline	2020-04-11
41	se.flow	3438.875	2020-04-11	Baseline	2020-04-11
41	q.num	2132.125	2020-04-11	Baseline	2020-04-11
41	h.num	529.5	2020-04-11	Baseline	2020-04-11
41	r.num	8607.875	2020-04-11	Baseline	2020-04-11
41	f.num	133	2020-04-11	Baseline	2020-04-11
42	s.num	51711.875	2020-04-12	Baseline	2020-04-12
42	e.num	16787.125	2020-04-12	Baseline	2020-04-12
42	i.num	17929	2020-04-12	Baseline	2020-04-12
42	se.flow	3616	2020-04-12	Baseline	2020-04-12
42	q.num	2477.375	2020-04-12	Baseline	2020-04-12
42	h.num	619.875	2020-04-12	Baseline	2020-04-12
42	r.num	10360.75	2020-04-12	Baseline	2020-04-12
42	f.num	163.625	2020-04-12	Baseline	2020-04-12
43	s.num	46317.125	2020-04-13	Baseline	2020-04-13
43	e.num	17426.25	2020-04-13	Baseline	2020-04-13
43	i.num	20134.375	2020-04-13	Baseline	2020-04-13
43	se.flow	3756.75	2020-04-13	Baseline	2020-04-13
43	q.num	2864	2020-04-13	Baseline	2020-04-13
43	h.num	699.125	2020-04-13	Baseline	2020-04-13
43	r.num	12404.75	2020-04-13	Baseline	2020-04-13
43	f.num	204.5	2020-04-13	Baseline	2020-04-13
44	s.num	41055.625	2020-04-14	Baseline	2020-04-14
44	e.num	17659.75	2020-04-14	Baseline	2020-04-14
44	i.num	22310.375	2020-04-14	Baseline	2020-04-14
44	se.flow	3747.5	2020-04-14	Baseline	2020-04-14
44	q.num	3246.25	2020-04-14	Baseline	2020-04-14
44	h.num	782	2020-04-14	Baseline	2020-04-14
44	r.num	14748.375	2020-04-14	Baseline	2020-04-14
44	f.num	249.75	2020-04-14	Baseline	2020-04-14
45	s.num	36051.75	2020-04-15	Baseline	2020-04-15
45	e.num	17462	2020-04-15	Baseline	2020-04-15
45	i.num	24292	2020-04-15	Baseline	2020-04-15
45	se.flow	3673.75	2020-04-15	Baseline	2020-04-15
45	q.num	3658	2020-04-15	Baseline	2020-04-15
45	h.num	878	2020-04-15	Baseline	2020-04-15
45	r.num	17409.5	2020-04-15	Baseline	2020-04-15
45	f.num	300.75	2020-04-15	Baseline	2020-04-15
46	s.num	31399.375	2020-04-16	Baseline	2020-04-16
46	e.num	16860	2020-04-16	Baseline	2020-04-16
46	i.num	26011	2020-04-16	Baseline	2020-04-16
46	se.flow	3516	2020-04-16	Baseline	2020-04-16
46	q.num	4070.75	2020-04-16	Baseline	2020-04-16
46	h.num	947.75	2020-04-16	Baseline	2020-04-16
46	r.num	20397.25	2020-04-16	Baseline	2020-04-16
46	f.num	366.75	2020-04-16	Baseline	2020-04-16
47	s.num	27148.5	2020-04-17	Baseline	2020-04-17
47	e.num	15920.75	2020-04-17	Baseline	2020-04-17
47	i.num	27377.5	2020-04-17	Baseline	2020-04-17
47	se.flow	3292.75	2020-04-17	Baseline	2020-04-17
47	q.num	4454.25	2020-04-17	Baseline	2020-04-17
47	h.num	1020.625	2020-04-17	Baseline	2020-04-17
47	r.num	23695.875	2020-04-17	Baseline	2020-04-17
47	f.num	435.5	2020-04-17	Baseline	2020-04-17
48	s.num	23327.625	2020-04-18	Baseline	2020-04-18
48	e.num	14734.75	2020-04-18	Baseline	2020-04-18
48	i.num	28303.5	2020-04-18	Baseline	2020-04-18
48	se.flow	3042.5	2020-04-18	Baseline	2020-04-18
48	q.num	4808.75	2020-04-18	Baseline	2020-04-18
48	h.num	1079.125	2020-04-18	Baseline	2020-04-18
48	r.num	27287.375	2020-04-18	Baseline	2020-04-18
48	f.num	513.875	2020-04-18	Baseline	2020-04-18
49	s.num	20047.25	2020-04-19	Baseline	2020-04-19
49	e.num	13299.625	2020-04-19	Baseline	2020-04-19
49	i.num	28753.875	2020-04-19	Baseline	2020-04-19
49	se.flow	2666.625	2020-04-19	Baseline	2020-04-19
49	q.num	5089.125	2020-04-19	Baseline	2020-04-19
49	h.num	1131.375	2020-04-19	Baseline	2020-04-19
49	r.num	31142.25	2020-04-19	Baseline	2020-04-19
49	f.num	591.375	2020-04-19	Baseline	2020-04-19
50	s.num	17219.875	2020-04-20	Baseline	2020-04-20
50	e.num	11779	2020-04-20	Baseline	2020-04-20
50	i.num	28669.625	2020-04-20	Baseline	2020-04-20
50	se.flow	2339.75	2020-04-20	Baseline	2020-04-20
50	q.num	5320.375	2020-04-20	Baseline	2020-04-20
50	h.num	1167.625	2020-04-20	Baseline	2020-04-20
50	r.num	35213.125	2020-04-20	Baseline	2020-04-20
50	f.num	685.5	2020-04-20	Baseline	2020-04-20
51	s.num	14821.25	2020-04-21	Baseline	2020-04-21
51	e.num	10253.375	2020-04-21	Baseline	2020-04-21
51	i.num	28087.5	2020-04-21	Baseline	2020-04-21
51	se.flow	2034.5	2020-04-21	Baseline	2020-04-21
51	q.num	5478.875	2020-04-21	Baseline	2020-04-21
51	h.num	1186.5	2020-04-21	Baseline	2020-04-21
51	r.num	39450.625	2020-04-21	Baseline	2020-04-21
51	f.num	778	2020-04-21	Baseline	2020-04-21
52	s.num	12806.375	2020-04-22	Baseline	2020-04-22
52	e.num	8793.5	2020-04-22	Baseline	2020-04-22
52	i.num	27061.75	2020-04-22	Baseline	2020-04-22
52	se.flow	1737.5	2020-04-22	Baseline	2020-04-22
52	q.num	5532.875	2020-04-22	Baseline	2020-04-22
52	h.num	1184.625	2020-04-22	Baseline	2020-04-22
52	r.num	43805.75	2020-04-22	Baseline	2020-04-22
52	f.num	872.25	2020-04-22	Baseline	2020-04-22
53	s.num	11185	2020-04-23	Baseline	2020-04-23
53	e.num	7395	2020-04-23	Baseline	2020-04-23
53	i.num	25635.25	2020-04-23	Baseline	2020-04-23
53	se.flow	1424.375	2020-04-23	Baseline	2020-04-23
53	q.num	5517	2020-04-23	Baseline	2020-04-23
53	h.num	1168	2020-04-23	Baseline	2020-04-23
53	r.num	48196	2020-04-23	Baseline	2020-04-23
53	f.num	963	2020-04-23	Baseline	2020-04-23
54	s.num	9806.625	2020-04-24	Baseline	2020-04-24
54	e.num	6196.125	2020-04-24	Baseline	2020-04-24
54	i.num	23913.5	2020-04-24	Baseline	2020-04-24
54	se.flow	1228.5	2020-04-24	Baseline	2020-04-24
54	q.num	5381.5	2020-04-24	Baseline	2020-04-24
54	h.num	1145.625	2020-04-24	Baseline	2020-04-24
54	r.num	52563.5	2020-04-24	Baseline	2020-04-24
54	f.num	1053	2020-04-24	Baseline	2020-04-24
55	s.num	8702.875	2020-04-25	Baseline	2020-04-25
55	e.num	5122.375	2020-04-25	Baseline	2020-04-25
55	i.num	21973.25	2020-04-25	Baseline	2020-04-25
55	se.flow	997.25	2020-04-25	Baseline	2020-04-25
55	q.num	5181.375	2020-04-25	Baseline	2020-04-25
55	h.num	1098.625	2020-04-25	Baseline	2020-04-25
55	r.num	56843.25	2020-04-25	Baseline	2020-04-25
55	f.num	1139.125	2020-04-25	Baseline	2020-04-25
56	s.num	7789.5	2020-04-26	Baseline	2020-04-26
56	e.num	4220.875	2020-04-26	Baseline	2020-04-26
56	i.num	19917.5	2020-04-26	Baseline	2020-04-26
56	se.flow	830.25	2020-04-26	Baseline	2020-04-26
56	q.num	4906.75	2020-04-26	Baseline	2020-04-26
56	h.num	1038.75	2020-04-26	Baseline	2020-04-26
56	r.num	60966.5	2020-04-26	Baseline	2020-04-26
56	f.num	1220.5	2020-04-26	Baseline	2020-04-26
57	s.num	7060.5	2020-04-27	Baseline	2020-04-27
57	e.num	3449	2020-04-27	Baseline	2020-04-27
57	i.num	17838.5	2020-04-27	Baseline	2020-04-27
57	se.flow	673	2020-04-27	Baseline	2020-04-27
57	q.num	4564.125	2020-04-27	Baseline	2020-04-27
57	h.num	958.625	2020-04-27	Baseline	2020-04-27
57	r.num	64891.75	2020-04-27	Baseline	2020-04-27
57	f.num	1299.375	2020-04-27	Baseline	2020-04-27
58	s.num	6483.875	2020-04-28	Baseline	2020-04-28
58	e.num	2791.5	2020-04-28	Baseline	2020-04-28
58	i.num	15758.625	2020-04-28	Baseline	2020-04-28
58	se.flow	530.875	2020-04-28	Baseline	2020-04-28
58	q.num	4217.125	2020-04-28	Baseline	2020-04-28
58	h.num	870.625	2020-04-28	Baseline	2020-04-28
58	r.num	68572.5	2020-04-28	Baseline	2020-04-28
58	f.num	1367.375	2020-04-28	Baseline	2020-04-28
59	s.num	5994.25	2020-04-29	Baseline	2020-04-29
59	e.num	2276.75	2020-04-29	Baseline	2020-04-29
59	i.num	13768	2020-04-29	Baseline	2020-04-29
59	se.flow	460	2020-04-29	Baseline	2020-04-29
59	q.num	3842.25	2020-04-29	Baseline	2020-04-29
59	h.num	773.625	2020-04-29	Baseline	2020-04-29
59	r.num	71977.875	2020-04-29	Baseline	2020-04-29
59	f.num	1430	2020-04-29	Baseline	2020-04-29
60	s.num	5615.75	2020-04-30	Baseline	2020-04-30
60	e.num	1842.125	2020-04-30	Baseline	2020-04-30
60	i.num	11892.625	2020-04-30	Baseline	2020-04-30
60	se.flow	356.75	2020-04-30	Baseline	2020-04-30
60	q.num	3463.375	2020-04-30	Baseline	2020-04-30
60	h.num	683.875	2020-04-30	Baseline	2020-04-30
60	r.num	75082.5	2020-04-30	Baseline	2020-04-30
60	f.num	1484.375	2020-04-30	Baseline	2020-04-30
61	s.num	5307	2020-05-01	Baseline	2020-05-01
61	e.num	1490.25	2020-05-01	Baseline	2020-05-01
61	i.num	10186.375	2020-05-01	Baseline	2020-05-01
61	se.flow	291	2020-05-01	Baseline	2020-05-01
61	q.num	3068.375	2020-05-01	Baseline	2020-05-01
61	h.num	603.125	2020-05-01	Baseline	2020-05-01
61	r.num	77880.375	2020-05-01	Baseline	2020-05-01
61	f.num	1529.375	2020-05-01	Baseline	2020-05-01
62	s.num	5053.5	2020-05-02	Baseline	2020-05-02
62	e.num	1207.125	2020-05-02	Baseline	2020-05-02
62	i.num	8644.375	2020-05-02	Baseline	2020-05-02
62	se.flow	240.5	2020-05-02	Baseline	2020-05-02
62	q.num	2688.25	2020-05-02	Baseline	2020-05-02
62	h.num	536.75	2020-05-02	Baseline	2020-05-02
62	r.num	80368.875	2020-05-02	Baseline	2020-05-02
62	f.num	1566.75	2020-05-02	Baseline	2020-05-02
63	s.num	4849.875	2020-05-03	Baseline	2020-05-03
63	e.num	976.5	2020-05-03	Baseline	2020-05-03
63	i.num	7288.5	2020-05-03	Baseline	2020-05-03
63	se.flow	193.125	2020-05-03	Baseline	2020-05-03
63	q.num	2325.875	2020-05-03	Baseline	2020-05-03
63	h.num	459.75	2020-05-03	Baseline	2020-05-03
63	r.num	82564.625	2020-05-03	Baseline	2020-05-03
63	f.num	1600.75	2020-05-03	Baseline	2020-05-03
64	s.num	4682.25	2020-05-04	Baseline	2020-05-04
64	e.num	795.75	2020-05-04	Baseline	2020-05-04
64	i.num	6092.125	2020-05-04	Baseline	2020-05-04
64	se.flow	158.5	2020-05-04	Baseline	2020-05-04
64	q.num	1994.625	2020-05-04	Baseline	2020-05-04
64	h.num	400.375	2020-05-04	Baseline	2020-05-04
64	r.num	84473.75	2020-05-04	Baseline	2020-05-04
64	f.num	1628.75	2020-05-04	Baseline	2020-05-04
65	s.num	4551.75	2020-05-05	Baseline	2020-05-05
65	e.num	645.5	2020-05-05	Baseline	2020-05-05
65	i.num	5070.5	2020-05-05	Baseline	2020-05-05
65	se.flow	126.125	2020-05-05	Baseline	2020-05-05
65	q.num	1684.875	2020-05-05	Baseline	2020-05-05
65	h.num	348	2020-05-05	Baseline	2020-05-05
65	r.num	86119	2020-05-05	Baseline	2020-05-05
65	f.num	1649.75	2020-05-05	Baseline	2020-05-05
66	s.num	4449.625	2020-05-06	Baseline	2020-05-06
66	e.num	519.25	2020-05-06	Baseline	2020-05-06
66	i.num	4183.375	2020-05-06	Baseline	2020-05-06
66	se.flow	99.625	2020-05-06	Baseline	2020-05-06
66	q.num	1429.25	2020-05-06	Baseline	2020-05-06
66	h.num	295.625	2020-05-06	Baseline	2020-05-06
66	r.num	87524.875	2020-05-06	Baseline	2020-05-06
66	f.num	1668.5	2020-05-06	Baseline	2020-05-06
67	s.num	4365.125	2020-05-07	Baseline	2020-05-07
67	e.num	417.25	2020-05-07	Baseline	2020-05-07
67	i.num	3448.25	2020-05-07	Baseline	2020-05-07
67	se.flow	80.75	2020-05-07	Baseline	2020-05-07
67	q.num	1194.75	2020-05-07	Baseline	2020-05-07
67	h.num	247	2020-05-07	Baseline	2020-05-07
67	r.num	88714.875	2020-05-07	Baseline	2020-05-07
67	f.num	1683.75	2020-05-07	Baseline	2020-05-07
68	s.num	4299.875	2020-05-08	Baseline	2020-05-08
68	e.num	334.125	2020-05-08	Baseline	2020-05-08
68	i.num	2822.25	2020-05-08	Baseline	2020-05-08
68	se.flow	64.875	2020-05-08	Baseline	2020-05-08
68	q.num	996.625	2020-05-08	Baseline	2020-05-08
68	h.num	207.75	2020-05-08	Baseline	2020-05-08
68	r.num	89715.125	2020-05-08	Baseline	2020-05-08
68	f.num	1696.75	2020-05-08	Baseline	2020-05-08
69	s.num	4244.375	2020-05-09	Baseline	2020-05-09
69	e.num	269.875	2020-05-09	Baseline	2020-05-09
69	i.num	2304.625	2020-05-09	Baseline	2020-05-09
69	se.flow	56	2020-05-09	Baseline	2020-05-09
69	q.num	827.25	2020-05-09	Baseline	2020-05-09
69	h.num	171.125	2020-05-09	Baseline	2020-05-09
69	r.num	90549.75	2020-05-09	Baseline	2020-05-09
69	f.num	1706.25	2020-05-09	Baseline	2020-05-09
70	s.num	4198.375	2020-05-10	Baseline	2020-05-10
70	e.num	219.625	2020-05-10	Baseline	2020-05-10
70	i.num	1880	2020-05-10	Baseline	2020-05-10
70	se.flow	44	2020-05-10	Baseline	2020-05-10
70	q.num	676.5	2020-05-10	Baseline	2020-05-10
70	h.num	137.75	2020-05-10	Baseline	2020-05-10
70	r.num	91245.125	2020-05-10	Baseline	2020-05-10
70	f.num	1716.25	2020-05-10	Baseline	2020-05-10
71	s.num	4158	2020-05-11	Baseline	2020-05-11
71	e.num	183.25	2020-05-11	Baseline	2020-05-11
71	i.num	1521.625	2020-05-11	Baseline	2020-05-11
71	se.flow	40.75	2020-05-11	Baseline	2020-05-11
71	q.num	561.125	2020-05-11	Baseline	2020-05-11
71	h.num	112.5	2020-05-11	Baseline	2020-05-11
71	r.num	91816.375	2020-05-11	Baseline	2020-05-11
71	f.num	1722.375	2020-05-11	Baseline	2020-05-11
72	s.num	4127.75	2020-05-12	Baseline	2020-05-12
72	e.num	150.75	2020-05-12	Baseline	2020-05-12
72	i.num	1237	2020-05-12	Baseline	2020-05-12
72	se.flow	30.375	2020-05-12	Baseline	2020-05-12
72	q.num	458.875	2020-05-12	Baseline	2020-05-12
72	h.num	88.75	2020-05-12	Baseline	2020-05-12
72	r.num	92284.625	2020-05-12	Baseline	2020-05-12
72	f.num	1728.25	2020-05-12	Baseline	2020-05-12
73	s.num	4107.25	2020-05-13	Baseline	2020-05-13
73	e.num	122.125	2020-05-13	Baseline	2020-05-13
73	i.num	1002.25	2020-05-13	Baseline	2020-05-13
73	se.flow	23.125	2020-05-13	Baseline	2020-05-13
73	q.num	373.125	2020-05-13	Baseline	2020-05-13
73	h.num	73.625	2020-05-13	Baseline	2020-05-13
73	r.num	92666.75	2020-05-13	Baseline	2020-05-13
73	f.num	1732.75	2020-05-13	Baseline	2020-05-13
74	s.num	4090.25	2020-05-14	Baseline	2020-05-14
74	e.num	98.5	2020-05-14	Baseline	2020-05-14
74	i.num	807.625	2020-05-14	Baseline	2020-05-14
74	se.flow	19.875	2020-05-14	Baseline	2020-05-14
74	q.num	305.25	2020-05-14	Baseline	2020-05-14
74	h.num	63.25	2020-05-14	Baseline	2020-05-14
74	r.num	92977.625	2020-05-14	Baseline	2020-05-14
74	f.num	1736.875	2020-05-14	Baseline	2020-05-14
75	s.num	4077.375	2020-05-15	Baseline	2020-05-15
75	e.num	78	2020-05-15	Baseline	2020-05-15
75	i.num	653.25	2020-05-15	Baseline	2020-05-15
75	se.flow	14.375	2020-05-15	Baseline	2020-05-15
75	q.num	248.75	2020-05-15	Baseline	2020-05-15
75	h.num	49.75	2020-05-15	Baseline	2020-05-15
75	r.num	93232.75	2020-05-15	Baseline	2020-05-15
75	f.num	1741	2020-05-15	Baseline	2020-05-15
76	s.num	4067.125	2020-05-16	Baseline	2020-05-16
76	e.num	63.125	2020-05-16	Baseline	2020-05-16
76	i.num	531.125	2020-05-16	Baseline	2020-05-16
76	se.flow	12.5	2020-05-16	Baseline	2020-05-16
76	q.num	200.625	2020-05-16	Baseline	2020-05-16
76	h.num	39.75	2020-05-16	Baseline	2020-05-16
76	r.num	93436.5	2020-05-16	Baseline	2020-05-16
76	f.num	1743.75	2020-05-16	Baseline	2020-05-16
77	s.num	4058.75	2020-05-17	Baseline	2020-05-17
77	e.num	50.625	2020-05-17	Baseline	2020-05-17
77	i.num	425.75	2020-05-17	Baseline	2020-05-17
77	se.flow	10	2020-05-17	Baseline	2020-05-17
77	q.num	169.25	2020-05-17	Baseline	2020-05-17
77	h.num	31	2020-05-17	Baseline	2020-05-17
77	r.num	93600.5	2020-05-17	Baseline	2020-05-17
77	f.num	1745.75	2020-05-17	Baseline	2020-05-17
78	s.num	4052.875	2020-05-18	Baseline	2020-05-18
78	e.num	41.25	2020-05-18	Baseline	2020-05-18
78	i.num	346.875	2020-05-18	Baseline	2020-05-18
78	se.flow	8.625	2020-05-18	Baseline	2020-05-18
78	q.num	134.375	2020-05-18	Baseline	2020-05-18
78	h.num	24.5	2020-05-18	Baseline	2020-05-18
78	r.num	93735.375	2020-05-18	Baseline	2020-05-18
78	f.num	1747.625	2020-05-18	Baseline	2020-05-18
79	s.num	4048	2020-05-19	Baseline	2020-05-19
79	e.num	34.625	2020-05-19	Baseline	2020-05-19
79	i.num	279.75	2020-05-19	Baseline	2020-05-19
79	se.flow	7.5	2020-05-19	Baseline	2020-05-19
79	q.num	107.25	2020-05-19	Baseline	2020-05-19
79	h.num	21.25	2020-05-19	Baseline	2020-05-19
79	r.num	93843.125	2020-05-19	Baseline	2020-05-19
79	f.num	1749.75	2020-05-19	Baseline	2020-05-19
80	s.num	4043.625	2020-05-20	Baseline	2020-05-20
80	e.num	28.125	2020-05-20	Baseline	2020-05-20
80	i.num	230	2020-05-20	Baseline	2020-05-20
80	se.flow	5.75	2020-05-20	Baseline	2020-05-20
80	q.num	83.125	2020-05-20	Baseline	2020-05-20
80	h.num	17.375	2020-05-20	Baseline	2020-05-20
80	r.num	93930.5	2020-05-20	Baseline	2020-05-20
80	f.num	1750.875	2020-05-20	Baseline	2020-05-20
81	s.num	4041.125	2020-05-21	Baseline	2020-05-21
81	e.num	21.875	2020-05-21	Baseline	2020-05-21
81	i.num	186.75	2020-05-21	Baseline	2020-05-21
81	se.flow	3.75	2020-05-21	Baseline	2020-05-21
81	q.num	67	2020-05-21	Baseline	2020-05-21
81	h.num	15.75	2020-05-21	Baseline	2020-05-21
81	r.num	93999.375	2020-05-21	Baseline	2020-05-21
81	f.num	1751.625	2020-05-21	Baseline	2020-05-21
82	s.num	4040.25	2020-05-22	Baseline	2020-05-22
82	e.num	16.125	2020-05-22	Baseline	2020-05-22
82	i.num	152.75	2020-05-22	Baseline	2020-05-22
82	se.flow	2.5	2020-05-22	Baseline	2020-05-22
82	q.num	54.75	2020-05-22	Baseline	2020-05-22
82	h.num	12	2020-05-22	Baseline	2020-05-22
82	r.num	94056.125	2020-05-22	Baseline	2020-05-22
82	f.num	1752.125	2020-05-22	Baseline	2020-05-22
83	s.num	4041.5	2020-05-23	Baseline	2020-05-23
83	e.num	11.875	2020-05-23	Baseline	2020-05-23
83	i.num	123.875	2020-05-23	Baseline	2020-05-23
83	se.flow	2	2020-05-23	Baseline	2020-05-23
83	q.num	45.375	2020-05-23	Baseline	2020-05-23
83	h.num	9.75	2020-05-23	Baseline	2020-05-23
83	r.num	94100	2020-05-23	Baseline	2020-05-23
83	f.num	1752.625	2020-05-23	Baseline	2020-05-23
84	s.num	4040.5	2020-05-24	Baseline	2020-05-24
84	e.num	10.625	2020-05-24	Baseline	2020-05-24
84	i.num	101.625	2020-05-24	Baseline	2020-05-24
84	se.flow	3	2020-05-24	Baseline	2020-05-24
84	q.num	35.625	2020-05-24	Baseline	2020-05-24
84	h.num	7.25	2020-05-24	Baseline	2020-05-24
84	r.num	94136.625	2020-05-24	Baseline	2020-05-24
84	f.num	1753.25	2020-05-24	Baseline	2020-05-24
85	s.num	4040.5	2020-05-25	Baseline	2020-05-25
85	e.num	10	2020-05-25	Baseline	2020-05-25
85	i.num	81.125	2020-05-25	Baseline	2020-05-25
85	se.flow	2.875	2020-05-25	Baseline	2020-05-25
85	q.num	30.5	2020-05-25	Baseline	2020-05-25
85	h.num	5.375	2020-05-25	Baseline	2020-05-25
85	r.num	94165.75	2020-05-25	Baseline	2020-05-25
85	f.num	1753.75	2020-05-25	Baseline	2020-05-25
86	s.num	4042.125	2020-05-26	Baseline	2020-05-26
86	e.num	8.875	2020-05-26	Baseline	2020-05-26
86	i.num	65.75	2020-05-26	Baseline	2020-05-26
86	se.flow	1.875	2020-05-26	Baseline	2020-05-26
86	q.num	25.375	2020-05-26	Baseline	2020-05-26
86	h.num	4.5	2020-05-26	Baseline	2020-05-26
86	r.num	94188	2020-05-26	Baseline	2020-05-26
86	f.num	1754	2020-05-26	Baseline	2020-05-26
87	s.num	4042.875	2020-05-27	Baseline	2020-05-27
87	e.num	7.625	2020-05-27	Baseline	2020-05-27
87	i.num	53	2020-05-27	Baseline	2020-05-27
87	se.flow	1.625	2020-05-27	Baseline	2020-05-27
87	q.num	21.5	2020-05-27	Baseline	2020-05-27
87	h.num	3.375	2020-05-27	Baseline	2020-05-27
87	r.num	94207.25	2020-05-27	Baseline	2020-05-27
87	f.num	1754.5	2020-05-27	Baseline	2020-05-27
88	s.num	4045	2020-05-28	Baseline	2020-05-28
88	e.num	6	2020-05-28	Baseline	2020-05-28
88	i.num	41.5	2020-05-28	Baseline	2020-05-28
88	se.flow	0.875	2020-05-28	Baseline	2020-05-28
88	q.num	18.875	2020-05-28	Baseline	2020-05-28
88	h.num	3.375	2020-05-28	Baseline	2020-05-28
88	r.num	94221.375	2020-05-28	Baseline	2020-05-28
88	f.num	1754.75	2020-05-28	Baseline	2020-05-28
89	s.num	4048.75	2020-05-29	Baseline	2020-05-29
89	e.num	4.375	2020-05-29	Baseline	2020-05-29
89	i.num	33.625	2020-05-29	Baseline	2020-05-29
89	se.flow	0.5	2020-05-29	Baseline	2020-05-29
89	q.num	15.875	2020-05-29	Baseline	2020-05-29
89	h.num	2.75	2020-05-29	Baseline	2020-05-29
89	r.num	94233.75	2020-05-29	Baseline	2020-05-29
89	f.num	1754.875	2020-05-29	Baseline	2020-05-29
90	s.num	4051.875	2020-05-30	Baseline	2020-05-30
90	e.num	3	2020-05-30	Baseline	2020-05-30
90	i.num	27.625	2020-05-30	Baseline	2020-05-30
90	se.flow	0.375	2020-05-30	Baseline	2020-05-30
90	q.num	13.375	2020-05-30	Baseline	2020-05-30
90	h.num	2	2020-05-30	Baseline	2020-05-30
90	r.num	94243.875	2020-05-30	Baseline	2020-05-30
90	f.num	1754.875	2020-05-30	Baseline	2020-05-30
91	s.num	4054.625	2020-05-31	Baseline	2020-05-31
91	e.num	2.375	2020-05-31	Baseline	2020-05-31
91	i.num	23	2020-05-31	Baseline	2020-05-31
91	se.flow	0.625	2020-05-31	Baseline	2020-05-31
91	q.num	10.375	2020-05-31	Baseline	2020-05-31
91	h.num	1.75	2020-05-31	Baseline	2020-05-31
91	r.num	94251	2020-05-31	Baseline	2020-05-31
91	f.num	1754.875	2020-05-31	Baseline	2020-05-31
92	s.num	4057.25	2020-06-01	Baseline	2020-06-01
92	e.num	1.625	2020-06-01	Baseline	2020-06-01
92	i.num	18.375	2020-06-01	Baseline	2020-06-01
92	se.flow	0.25	2020-06-01	Baseline	2020-06-01
92	q.num	9.125	2020-06-01	Baseline	2020-06-01
92	h.num	1.5	2020-06-01	Baseline	2020-06-01
92	r.num	94256.25	2020-06-01	Baseline	2020-06-01
92	f.num	1754.875	2020-06-01	Baseline	2020-06-01
93	s.num	4060	2020-06-02	Baseline	2020-06-02
93	e.num	1.375	2020-06-02	Baseline	2020-06-02
93	i.num	14.625	2020-06-02	Baseline	2020-06-02
93	se.flow	0.25	2020-06-02	Baseline	2020-06-02
93	q.num	7.625	2020-06-02	Baseline	2020-06-02
93	h.num	1.25	2020-06-02	Baseline	2020-06-02
93	r.num	94261.125	2020-06-02	Baseline	2020-06-02
93	f.num	1754.875	2020-06-02	Baseline	2020-06-02
94	s.num	4061.75	2020-06-03	Baseline	2020-06-03
94	e.num	1.25	2020-06-03	Baseline	2020-06-03
94	i.num	12	2020-06-03	Baseline	2020-06-03
94	se.flow	0.5	2020-06-03	Baseline	2020-06-03
94	q.num	6.125	2020-06-03	Baseline	2020-06-03
94	h.num	1.25	2020-06-03	Baseline	2020-06-03
94	r.num	94264.625	2020-06-03	Baseline	2020-06-03
94	f.num	1754.875	2020-06-03	Baseline	2020-06-03
95	s.num	4062.875	2020-06-04	Baseline	2020-06-04
95	e.num	1.125	2020-06-04	Baseline	2020-06-04
95	i.num	9.5	2020-06-04	Baseline	2020-06-04
95	se.flow	0.125	2020-06-04	Baseline	2020-06-04
95	q.num	5.25	2020-06-04	Baseline	2020-06-04
95	h.num	1	2020-06-04	Baseline	2020-06-04
95	r.num	94267.625	2020-06-04	Baseline	2020-06-04
95	f.num	1754.875	2020-06-04	Baseline	2020-06-04
96	s.num	4065.25	2020-06-05	Baseline	2020-06-05
96	e.num	1.125	2020-06-05	Baseline	2020-06-05
96	i.num	7.875	2020-06-05	Baseline	2020-06-05
96	se.flow	0.375	2020-06-05	Baseline	2020-06-05
96	q.num	4.125	2020-06-05	Baseline	2020-06-05
96	h.num	0.875	2020-06-05	Baseline	2020-06-05
96	r.num	94268.625	2020-06-05	Baseline	2020-06-05
96	f.num	1755	2020-06-05	Baseline	2020-06-05
97	s.num	4068.75	2020-06-06	Baseline	2020-06-06
97	e.num	1	2020-06-06	Baseline	2020-06-06
97	i.num	6.125	2020-06-06	Baseline	2020-06-06
97	se.flow	0.125	2020-06-06	Baseline	2020-06-06
97	q.num	3.625	2020-06-06	Baseline	2020-06-06
97	h.num	0.875	2020-06-06	Baseline	2020-06-06
97	r.num	94268.375	2020-06-06	Baseline	2020-06-06
97	f.num	1755.125	2020-06-06	Baseline	2020-06-06
98	s.num	4072	2020-06-07	Baseline	2020-06-07
98	e.num	0.875	2020-06-07	Baseline	2020-06-07
98	i.num	5.25	2020-06-07	Baseline	2020-06-07
98	se.flow	0.125	2020-06-07	Baseline	2020-06-07
98	q.num	3.125	2020-06-07	Baseline	2020-06-07
98	h.num	0.75	2020-06-07	Baseline	2020-06-07
98	r.num	94267.875	2020-06-07	Baseline	2020-06-07
98	f.num	1755.125	2020-06-07	Baseline	2020-06-07
99	s.num	4075.25	2020-06-08	Baseline	2020-06-08
99	e.num	1	2020-06-08	Baseline	2020-06-08
99	i.num	4.375	2020-06-08	Baseline	2020-06-08
99	se.flow	0.125	2020-06-08	Baseline	2020-06-08
99	q.num	2.625	2020-06-08	Baseline	2020-06-08
99	h.num	0.75	2020-06-08	Baseline	2020-06-08
99	r.num	94267	2020-06-08	Baseline	2020-06-08
99	f.num	1755.125	2020-06-08	Baseline	2020-06-08
100	s.num	4077.875	2020-06-09	Baseline	2020-06-09
100	e.num	0.625	2020-06-09	Baseline	2020-06-09
100	i.num	3.375	2020-06-09	Baseline	2020-06-09
100	se.flow	0	2020-06-09	Baseline	2020-06-09
100	q.num	2.625	2020-06-09	Baseline	2020-06-09
100	h.num	0.75	2020-06-09	Baseline	2020-06-09
100	r.num	94266.25	2020-06-09	Baseline	2020-06-09
100	f.num	1755.125	2020-06-09	Baseline	2020-06-09
101	s.num	4081.5	2020-06-10	Baseline	2020-06-10
101	e.num	0.5	2020-06-10	Baseline	2020-06-10
101	i.num	2.625	2020-06-10	Baseline	2020-06-10
101	se.flow	0	2020-06-10	Baseline	2020-06-10
101	q.num	2.375	2020-06-10	Baseline	2020-06-10
101	h.num	0.875	2020-06-10	Baseline	2020-06-10
101	r.num	94265.375	2020-06-10	Baseline	2020-06-10
101	f.num	1755.125	2020-06-10	Baseline	2020-06-10
102	s.num	4083.5	2020-06-11	Baseline	2020-06-11
102	e.num	0.25	2020-06-11	Baseline	2020-06-11
102	i.num	2.625	2020-06-11	Baseline	2020-06-11
102	se.flow	0	2020-06-11	Baseline	2020-06-11
102	q.num	2.125	2020-06-11	Baseline	2020-06-11
102	h.num	0.75	2020-06-11	Baseline	2020-06-11
102	r.num	94264.25	2020-06-11	Baseline	2020-06-11
102	f.num	1755.125	2020-06-11	Baseline	2020-06-11
103	s.num	4085.75	2020-06-12	Baseline	2020-06-12
103	e.num	0	2020-06-12	Baseline	2020-06-12
103	i.num	2.5	2020-06-12	Baseline	2020-06-12
103	se.flow	0	2020-06-12	Baseline	2020-06-12
103	q.num	1.625	2020-06-12	Baseline	2020-06-12
103	h.num	0.625	2020-06-12	Baseline	2020-06-12
103	r.num	94264	2020-06-12	Baseline	2020-06-12
103	f.num	1755.125	2020-06-12	Baseline	2020-06-12
104	s.num	4088	2020-06-13	Baseline	2020-06-13
104	e.num	0	2020-06-13	Baseline	2020-06-13
104	i.num	2	2020-06-13	Baseline	2020-06-13
104	se.flow	0	2020-06-13	Baseline	2020-06-13
104	q.num	1.625	2020-06-13	Baseline	2020-06-13
104	h.num	0.625	2020-06-13	Baseline	2020-06-13
104	r.num	94262.125	2020-06-13	Baseline	2020-06-13
104	f.num	1755.125	2020-06-13	Baseline	2020-06-13
105	s.num	4091.25	2020-06-14	Baseline	2020-06-14
105	e.num	0.125	2020-06-14	Baseline	2020-06-14
105	i.num	1.5	2020-06-14	Baseline	2020-06-14
105	se.flow	0.125	2020-06-14	Baseline	2020-06-14
105	q.num	1.75	2020-06-14	Baseline	2020-06-14
105	h.num	0.375	2020-06-14	Baseline	2020-06-14
105	r.num	94261.5	2020-06-14	Baseline	2020-06-14
105	f.num	1755.25	2020-06-14	Baseline	2020-06-14
106	s.num	4093.25	2020-06-15	Baseline	2020-06-15
106	e.num	0.125	2020-06-15	Baseline	2020-06-15
106	i.num	1	2020-06-15	Baseline	2020-06-15
106	se.flow	0	2020-06-15	Baseline	2020-06-15
106	q.num	1.75	2020-06-15	Baseline	2020-06-15
106	h.num	0.375	2020-06-15	Baseline	2020-06-15
106	r.num	94260.625	2020-06-15	Baseline	2020-06-15
106	f.num	1755.25	2020-06-15	Baseline	2020-06-15
107	s.num	4097.625	2020-06-16	Baseline	2020-06-16
107	e.num	0.125	2020-06-16	Baseline	2020-06-16
107	i.num	0.875	2020-06-16	Baseline	2020-06-16
107	se.flow	0	2020-06-16	Baseline	2020-06-16
107	q.num	1.625	2020-06-16	Baseline	2020-06-16
107	h.num	0.25	2020-06-16	Baseline	2020-06-16
107	r.num	94258.875	2020-06-16	Baseline	2020-06-16
107	f.num	1755.375	2020-06-16	Baseline	2020-06-16
108	s.num	4099.875	2020-06-17	Baseline	2020-06-17
108	e.num	0.125	2020-06-17	Baseline	2020-06-17
108	i.num	0.875	2020-06-17	Baseline	2020-06-17
108	se.flow	0	2020-06-17	Baseline	2020-06-17
108	q.num	1.625	2020-06-17	Baseline	2020-06-17
108	h.num	0	2020-06-17	Baseline	2020-06-17
108	r.num	94257.25	2020-06-17	Baseline	2020-06-17
108	f.num	1755.375	2020-06-17	Baseline	2020-06-17
109	s.num	4103.125	2020-06-18	Baseline	2020-06-18
109	e.num	0	2020-06-18	Baseline	2020-06-18
109	i.num	1	2020-06-18	Baseline	2020-06-18
109	se.flow	0	2020-06-18	Baseline	2020-06-18
109	q.num	1.5	2020-06-18	Baseline	2020-06-18
109	h.num	0.125	2020-06-18	Baseline	2020-06-18
109	r.num	94255.75	2020-06-18	Baseline	2020-06-18
109	f.num	1755.375	2020-06-18	Baseline	2020-06-18
110	s.num	4105	2020-06-19	Baseline	2020-06-19
110	e.num	0	2020-06-19	Baseline	2020-06-19
110	i.num	0.875	2020-06-19	Baseline	2020-06-19
110	se.flow	0	2020-06-19	Baseline	2020-06-19
110	q.num	1.5	2020-06-19	Baseline	2020-06-19
110	h.num	0.125	2020-06-19	Baseline	2020-06-19
110	r.num	94253.625	2020-06-19	Baseline	2020-06-19
110	f.num	1755.375	2020-06-19	Baseline	2020-06-19
111	s.num	4107.625	2020-06-20	Baseline	2020-06-20
111	e.num	0	2020-06-20	Baseline	2020-06-20
111	i.num	0.625	2020-06-20	Baseline	2020-06-20
111	se.flow	0	2020-06-20	Baseline	2020-06-20
111	q.num	1.625	2020-06-20	Baseline	2020-06-20
111	h.num	0.125	2020-06-20	Baseline	2020-06-20
111	r.num	94251.625	2020-06-20	Baseline	2020-06-20
111	f.num	1755.375	2020-06-20	Baseline	2020-06-20
112	s.num	4109.875	2020-06-21	Baseline	2020-06-21
112	e.num	0.125	2020-06-21	Baseline	2020-06-21
112	i.num	0.5	2020-06-21	Baseline	2020-06-21
112	se.flow	0.125	2020-06-21	Baseline	2020-06-21
112	q.num	1.5	2020-06-21	Baseline	2020-06-21
112	h.num	0.125	2020-06-21	Baseline	2020-06-21
112	r.num	94249.625	2020-06-21	Baseline	2020-06-21
112	f.num	1755.375	2020-06-21	Baseline	2020-06-21
113	s.num	4112.375	2020-06-22	Baseline	2020-06-22
113	e.num	0.125	2020-06-22	Baseline	2020-06-22
113	i.num	0.375	2020-06-22	Baseline	2020-06-22
113	se.flow	0	2020-06-22	Baseline	2020-06-22
113	q.num	1.5	2020-06-22	Baseline	2020-06-22
113	h.num	0.125	2020-06-22	Baseline	2020-06-22
113	r.num	94248.75	2020-06-22	Baseline	2020-06-22
113	f.num	1755.375	2020-06-22	Baseline	2020-06-22
114	s.num	4114	2020-06-23	Baseline	2020-06-23
114	e.num	0.125	2020-06-23	Baseline	2020-06-23
114	i.num	0.375	2020-06-23	Baseline	2020-06-23
114	se.flow	0	2020-06-23	Baseline	2020-06-23
114	q.num	1.5	2020-06-23	Baseline	2020-06-23
114	h.num	0.125	2020-06-23	Baseline	2020-06-23
114	r.num	94247.125	2020-06-23	Baseline	2020-06-23
114	f.num	1755.375	2020-06-23	Baseline	2020-06-23
115	s.num	4116.375	2020-06-24	Baseline	2020-06-24
115	e.num	0.125	2020-06-24	Baseline	2020-06-24
115	i.num	0.375	2020-06-24	Baseline	2020-06-24
115	se.flow	0	2020-06-24	Baseline	2020-06-24
115	q.num	1.5	2020-06-24	Baseline	2020-06-24
115	h.num	0.125	2020-06-24	Baseline	2020-06-24
115	r.num	94245.75	2020-06-24	Baseline	2020-06-24
115	f.num	1755.375	2020-06-24	Baseline	2020-06-24
116	s.num	4119.25	2020-06-25	Baseline	2020-06-25
116	e.num	0	2020-06-25	Baseline	2020-06-25
116	i.num	0.375	2020-06-25	Baseline	2020-06-25
116	se.flow	0	2020-06-25	Baseline	2020-06-25
116	q.num	1.5	2020-06-25	Baseline	2020-06-25
116	h.num	0.25	2020-06-25	Baseline	2020-06-25
116	r.num	94243.375	2020-06-25	Baseline	2020-06-25
116	f.num	1755.375	2020-06-25	Baseline	2020-06-25
117	s.num	4122.125	2020-06-26	Baseline	2020-06-26
117	e.num	0	2020-06-26	Baseline	2020-06-26
117	i.num	0.25	2020-06-26	Baseline	2020-06-26
117	se.flow	0	2020-06-26	Baseline	2020-06-26
117	q.num	1.5	2020-06-26	Baseline	2020-06-26
117	h.num	0.25	2020-06-26	Baseline	2020-06-26
117	r.num	94242.125	2020-06-26	Baseline	2020-06-26
117	f.num	1755.375	2020-06-26	Baseline	2020-06-26
118	s.num	4125.125	2020-06-27	Baseline	2020-06-27
118	e.num	0	2020-06-27	Baseline	2020-06-27
118	i.num	0	2020-06-27	Baseline	2020-06-27
118	se.flow	0	2020-06-27	Baseline	2020-06-27
118	q.num	1.625	2020-06-27	Baseline	2020-06-27
118	h.num	0.25	2020-06-27	Baseline	2020-06-27
118	r.num	94239.625	2020-06-27	Baseline	2020-06-27
118	f.num	1755.375	2020-06-27	Baseline	2020-06-27
119	s.num	4128.375	2020-06-28	Baseline	2020-06-28
119	e.num	0	2020-06-28	Baseline	2020-06-28
119	i.num	0	2020-06-28	Baseline	2020-06-28
119	se.flow	0	2020-06-28	Baseline	2020-06-28
119	q.num	1.625	2020-06-28	Baseline	2020-06-28
119	h.num	0.125	2020-06-28	Baseline	2020-06-28
119	r.num	94238.125	2020-06-28	Baseline	2020-06-28
119	f.num	1755.5	2020-06-28	Baseline	2020-06-28
120	s.num	4130.875	2020-06-29	Baseline	2020-06-29
120	e.num	0	2020-06-29	Baseline	2020-06-29
120	i.num	0	2020-06-29	Baseline	2020-06-29
120	se.flow	0	2020-06-29	Baseline	2020-06-29
120	q.num	1.375	2020-06-29	Baseline	2020-06-29
120	h.num	0.125	2020-06-29	Baseline	2020-06-29
120	r.num	94236.75	2020-06-29	Baseline	2020-06-29
120	f.num	1755.5	2020-06-29	Baseline	2020-06-29
121	s.num	4134	2020-06-30	Baseline	2020-06-30
121	e.num	0	2020-06-30	Baseline	2020-06-30
121	i.num	0	2020-06-30	Baseline	2020-06-30
121	se.flow	0	2020-06-30	Baseline	2020-06-30
121	q.num	1.375	2020-06-30	Baseline	2020-06-30
121	h.num	0.125	2020-06-30	Baseline	2020-06-30
121	r.num	94234.875	2020-06-30	Baseline	2020-06-30
121	f.num	1755.5	2020-06-30	Baseline	2020-06-30
122	s.num	4136.75	2020-07-01	Baseline	2020-07-01
122	e.num	0	2020-07-01	Baseline	2020-07-01
122	i.num	0	2020-07-01	Baseline	2020-07-01
122	se.flow	0	2020-07-01	Baseline	2020-07-01
122	q.num	1.375	2020-07-01	Baseline	2020-07-01
122	h.num	0.125	2020-07-01	Baseline	2020-07-01
122	r.num	94232.5	2020-07-01	Baseline	2020-07-01
122	f.num	1755.5	2020-07-01	Baseline	2020-07-01
123	s.num	4139.75	2020-07-02	Baseline	2020-07-02
123	e.num	0	2020-07-02	Baseline	2020-07-02
123	i.num	0	2020-07-02	Baseline	2020-07-02
123	se.flow	0	2020-07-02	Baseline	2020-07-02
123	q.num	1.375	2020-07-02	Baseline	2020-07-02
123	h.num	0.125	2020-07-02	Baseline	2020-07-02
123	r.num	94230.5	2020-07-02	Baseline	2020-07-02
123	f.num	1755.5	2020-07-02	Baseline	2020-07-02
124	s.num	4142.25	2020-07-03	Baseline	2020-07-03
124	e.num	0	2020-07-03	Baseline	2020-07-03
124	i.num	0	2020-07-03	Baseline	2020-07-03
124	se.flow	0	2020-07-03	Baseline	2020-07-03
124	q.num	1.375	2020-07-03	Baseline	2020-07-03
124	h.num	0.125	2020-07-03	Baseline	2020-07-03
124	r.num	94228.5	2020-07-03	Baseline	2020-07-03
124	f.num	1755.5	2020-07-03	Baseline	2020-07-03
125	s.num	4144.5	2020-07-04	Baseline	2020-07-04
125	e.num	0	2020-07-04	Baseline	2020-07-04
125	i.num	0	2020-07-04	Baseline	2020-07-04
125	se.flow	0	2020-07-04	Baseline	2020-07-04
125	q.num	1.375	2020-07-04	Baseline	2020-07-04
125	h.num	0.125	2020-07-04	Baseline	2020-07-04
125	r.num	94226.5	2020-07-04	Baseline	2020-07-04
125	f.num	1755.5	2020-07-04	Baseline	2020-07-04
126	s.num	4147.25	2020-07-05	Baseline	2020-07-05
126	e.num	0	2020-07-05	Baseline	2020-07-05
126	i.num	0	2020-07-05	Baseline	2020-07-05
126	se.flow	0	2020-07-05	Baseline	2020-07-05
126	q.num	1.25	2020-07-05	Baseline	2020-07-05
126	h.num	0	2020-07-05	Baseline	2020-07-05
126	r.num	94224.375	2020-07-05	Baseline	2020-07-05
126	f.num	1755.5	2020-07-05	Baseline	2020-07-05
127	s.num	4149.625	2020-07-06	Baseline	2020-07-06
127	e.num	0	2020-07-06	Baseline	2020-07-06
127	i.num	0	2020-07-06	Baseline	2020-07-06
127	se.flow	0	2020-07-06	Baseline	2020-07-06
127	q.num	1.125	2020-07-06	Baseline	2020-07-06
127	h.num	0	2020-07-06	Baseline	2020-07-06
127	r.num	94222.25	2020-07-06	Baseline	2020-07-06
127	f.num	1755.5	2020-07-06	Baseline	2020-07-06
128	s.num	4152.875	2020-07-07	Baseline	2020-07-07
128	e.num	0	2020-07-07	Baseline	2020-07-07
128	i.num	0	2020-07-07	Baseline	2020-07-07
128	se.flow	0	2020-07-07	Baseline	2020-07-07
128	q.num	1.125	2020-07-07	Baseline	2020-07-07
128	h.num	0	2020-07-07	Baseline	2020-07-07
128	r.num	94220.25	2020-07-07	Baseline	2020-07-07
128	f.num	1755.5	2020-07-07	Baseline	2020-07-07
129	s.num	4156.75	2020-07-08	Baseline	2020-07-08
129	e.num	0	2020-07-08	Baseline	2020-07-08
129	i.num	0	2020-07-08	Baseline	2020-07-08
129	se.flow	0	2020-07-08	Baseline	2020-07-08
129	q.num	1.125	2020-07-08	Baseline	2020-07-08
129	h.num	0	2020-07-08	Baseline	2020-07-08
129	r.num	94217	2020-07-08	Baseline	2020-07-08
129	f.num	1755.5	2020-07-08	Baseline	2020-07-08
130	s.num	4160.125	2020-07-09	Baseline	2020-07-09
130	e.num	0	2020-07-09	Baseline	2020-07-09
130	i.num	0	2020-07-09	Baseline	2020-07-09
130	se.flow	0	2020-07-09	Baseline	2020-07-09
130	q.num	1.125	2020-07-09	Baseline	2020-07-09
130	h.num	0	2020-07-09	Baseline	2020-07-09
130	r.num	94215.75	2020-07-09	Baseline	2020-07-09
130	f.num	1755.5	2020-07-09	Baseline	2020-07-09
131	s.num	4163.25	2020-07-10	Baseline	2020-07-10
131	e.num	0	2020-07-10	Baseline	2020-07-10
131	i.num	0	2020-07-10	Baseline	2020-07-10
131	se.flow	0	2020-07-10	Baseline	2020-07-10
131	q.num	1.125	2020-07-10	Baseline	2020-07-10
131	h.num	0	2020-07-10	Baseline	2020-07-10
131	r.num	94214	2020-07-10	Baseline	2020-07-10
131	f.num	1755.5	2020-07-10	Baseline	2020-07-10
132	s.num	4167.125	2020-07-11	Baseline	2020-07-11
132	e.num	0	2020-07-11	Baseline	2020-07-11
132	i.num	0	2020-07-11	Baseline	2020-07-11
132	se.flow	0	2020-07-11	Baseline	2020-07-11
132	q.num	1.125	2020-07-11	Baseline	2020-07-11
132	h.num	0	2020-07-11	Baseline	2020-07-11
132	r.num	94212.375	2020-07-11	Baseline	2020-07-11
132	f.num	1755.5	2020-07-11	Baseline	2020-07-11
133	s.num	4169.5	2020-07-12	Baseline	2020-07-12
133	e.num	0	2020-07-12	Baseline	2020-07-12
133	i.num	0	2020-07-12	Baseline	2020-07-12
133	se.flow	0	2020-07-12	Baseline	2020-07-12
133	q.num	1	2020-07-12	Baseline	2020-07-12
133	h.num	0	2020-07-12	Baseline	2020-07-12
133	r.num	94210.875	2020-07-12	Baseline	2020-07-12
133	f.num	1755.5	2020-07-12	Baseline	2020-07-12
134	s.num	4172.375	2020-07-13	Baseline	2020-07-13
134	e.num	0	2020-07-13	Baseline	2020-07-13
134	i.num	0	2020-07-13	Baseline	2020-07-13
134	se.flow	0	2020-07-13	Baseline	2020-07-13
134	q.num	1	2020-07-13	Baseline	2020-07-13
134	h.num	0	2020-07-13	Baseline	2020-07-13
134	r.num	94208.75	2020-07-13	Baseline	2020-07-13
134	f.num	1755.5	2020-07-13	Baseline	2020-07-13
135	s.num	4174.75	2020-07-14	Baseline	2020-07-14
135	e.num	0.125	2020-07-14	Baseline	2020-07-14
135	i.num	0	2020-07-14	Baseline	2020-07-14
135	se.flow	0.125	2020-07-14	Baseline	2020-07-14
135	q.num	1	2020-07-14	Baseline	2020-07-14
135	h.num	0	2020-07-14	Baseline	2020-07-14
135	r.num	94207.625	2020-07-14	Baseline	2020-07-14
135	f.num	1755.5	2020-07-14	Baseline	2020-07-14
136	s.num	4177.625	2020-07-15	Baseline	2020-07-15
136	e.num	0.125	2020-07-15	Baseline	2020-07-15
136	i.num	0	2020-07-15	Baseline	2020-07-15
136	se.flow	0	2020-07-15	Baseline	2020-07-15
136	q.num	1	2020-07-15	Baseline	2020-07-15
136	h.num	0	2020-07-15	Baseline	2020-07-15
136	r.num	94205.75	2020-07-15	Baseline	2020-07-15
136	f.num	1755.5	2020-07-15	Baseline	2020-07-15
137	s.num	4180	2020-07-16	Baseline	2020-07-16
137	e.num	0.125	2020-07-16	Baseline	2020-07-16
137	i.num	0	2020-07-16	Baseline	2020-07-16
137	se.flow	0	2020-07-16	Baseline	2020-07-16
137	q.num	1	2020-07-16	Baseline	2020-07-16
137	h.num	0	2020-07-16	Baseline	2020-07-16
137	r.num	94204	2020-07-16	Baseline	2020-07-16
137	f.num	1755.5	2020-07-16	Baseline	2020-07-16
138	s.num	4183.625	2020-07-17	Baseline	2020-07-17
138	e.num	0.125	2020-07-17	Baseline	2020-07-17
138	i.num	0	2020-07-17	Baseline	2020-07-17
138	se.flow	0	2020-07-17	Baseline	2020-07-17
138	q.num	1	2020-07-17	Baseline	2020-07-17
138	h.num	0	2020-07-17	Baseline	2020-07-17
138	r.num	94202.625	2020-07-17	Baseline	2020-07-17
138	f.num	1755.5	2020-07-17	Baseline	2020-07-17
139	s.num	4186.75	2020-07-18	Baseline	2020-07-18
139	e.num	0	2020-07-18	Baseline	2020-07-18
139	i.num	0.125	2020-07-18	Baseline	2020-07-18
139	se.flow	0	2020-07-18	Baseline	2020-07-18
139	q.num	1	2020-07-18	Baseline	2020-07-18
139	h.num	0	2020-07-18	Baseline	2020-07-18
139	r.num	94201.125	2020-07-18	Baseline	2020-07-18
139	f.num	1755.5	2020-07-18	Baseline	2020-07-18
140	s.num	4188.875	2020-07-19	Baseline	2020-07-19
140	e.num	0	2020-07-19	Baseline	2020-07-19
140	i.num	0.125	2020-07-19	Baseline	2020-07-19
140	se.flow	0	2020-07-19	Baseline	2020-07-19
140	q.num	0.875	2020-07-19	Baseline	2020-07-19
140	h.num	0	2020-07-19	Baseline	2020-07-19
140	r.num	94199.25	2020-07-19	Baseline	2020-07-19
140	f.num	1755.5	2020-07-19	Baseline	2020-07-19
141	s.num	4191.25	2020-07-20	Baseline	2020-07-20
141	e.num	0	2020-07-20	Baseline	2020-07-20
141	i.num	0.125	2020-07-20	Baseline	2020-07-20
141	se.flow	0	2020-07-20	Baseline	2020-07-20
141	q.num	0.875	2020-07-20	Baseline	2020-07-20
141	h.num	0	2020-07-20	Baseline	2020-07-20
141	r.num	94197.75	2020-07-20	Baseline	2020-07-20
141	f.num	1755.5	2020-07-20	Baseline	2020-07-20
142	s.num	4193.125	2020-07-21	Baseline	2020-07-21
142	e.num	0	2020-07-21	Baseline	2020-07-21
142	i.num	0.125	2020-07-21	Baseline	2020-07-21
142	se.flow	0	2020-07-21	Baseline	2020-07-21
142	q.num	0.75	2020-07-21	Baseline	2020-07-21
142	h.num	0.125	2020-07-21	Baseline	2020-07-21
142	r.num	94196.25	2020-07-21	Baseline	2020-07-21
142	f.num	1755.5	2020-07-21	Baseline	2020-07-21
143	s.num	4196	2020-07-22	Baseline	2020-07-22
143	e.num	0	2020-07-22	Baseline	2020-07-22
143	i.num	0.125	2020-07-22	Baseline	2020-07-22
143	se.flow	0	2020-07-22	Baseline	2020-07-22
143	q.num	0.75	2020-07-22	Baseline	2020-07-22
143	h.num	0.125	2020-07-22	Baseline	2020-07-22
143	r.num	94194.875	2020-07-22	Baseline	2020-07-22
143	f.num	1755.5	2020-07-22	Baseline	2020-07-22
144	s.num	4199.25	2020-07-23	Baseline	2020-07-23
144	e.num	0	2020-07-23	Baseline	2020-07-23
144	i.num	0.125	2020-07-23	Baseline	2020-07-23
144	se.flow	0	2020-07-23	Baseline	2020-07-23
144	q.num	0.75	2020-07-23	Baseline	2020-07-23
144	h.num	0.125	2020-07-23	Baseline	2020-07-23
144	r.num	94192.5	2020-07-23	Baseline	2020-07-23
144	f.num	1755.5	2020-07-23	Baseline	2020-07-23
145	s.num	4202.75	2020-07-24	Baseline	2020-07-24
145	e.num	0	2020-07-24	Baseline	2020-07-24
145	i.num	0.125	2020-07-24	Baseline	2020-07-24
145	se.flow	0	2020-07-24	Baseline	2020-07-24
145	q.num	0.75	2020-07-24	Baseline	2020-07-24
145	h.num	0.125	2020-07-24	Baseline	2020-07-24
145	r.num	94191	2020-07-24	Baseline	2020-07-24
145	f.num	1755.5	2020-07-24	Baseline	2020-07-24
146	s.num	4205.875	2020-07-25	Baseline	2020-07-25
146	e.num	0	2020-07-25	Baseline	2020-07-25
146	i.num	0.125	2020-07-25	Baseline	2020-07-25
146	se.flow	0	2020-07-25	Baseline	2020-07-25
146	q.num	0.75	2020-07-25	Baseline	2020-07-25
146	h.num	0.125	2020-07-25	Baseline	2020-07-25
146	r.num	94190.125	2020-07-25	Baseline	2020-07-25
146	f.num	1755.5	2020-07-25	Baseline	2020-07-25
147	s.num	4208.25	2020-07-26	Baseline	2020-07-26
147	e.num	0	2020-07-26	Baseline	2020-07-26
147	i.num	0.125	2020-07-26	Baseline	2020-07-26
147	se.flow	0	2020-07-26	Baseline	2020-07-26
147	q.num	0.75	2020-07-26	Baseline	2020-07-26
147	h.num	0.125	2020-07-26	Baseline	2020-07-26
147	r.num	94188.125	2020-07-26	Baseline	2020-07-26
147	f.num	1755.5	2020-07-26	Baseline	2020-07-26
148	s.num	4211.625	2020-07-27	Baseline	2020-07-27
148	e.num	0	2020-07-27	Baseline	2020-07-27
148	i.num	0.125	2020-07-27	Baseline	2020-07-27
148	se.flow	0	2020-07-27	Baseline	2020-07-27
148	q.num	0.75	2020-07-27	Baseline	2020-07-27
148	h.num	0.125	2020-07-27	Baseline	2020-07-27
148	r.num	94186.125	2020-07-27	Baseline	2020-07-27
148	f.num	1755.5	2020-07-27	Baseline	2020-07-27
149	s.num	4214.125	2020-07-28	Baseline	2020-07-28
149	e.num	0	2020-07-28	Baseline	2020-07-28
149	i.num	0.125	2020-07-28	Baseline	2020-07-28
149	se.flow	0	2020-07-28	Baseline	2020-07-28
149	q.num	0.75	2020-07-28	Baseline	2020-07-28
149	h.num	0.125	2020-07-28	Baseline	2020-07-28
149	r.num	94184.75	2020-07-28	Baseline	2020-07-28
149	f.num	1755.5	2020-07-28	Baseline	2020-07-28
150	s.num	4217.625	2020-07-29	Baseline	2020-07-29
150	e.num	0	2020-07-29	Baseline	2020-07-29
150	i.num	0.125	2020-07-29	Baseline	2020-07-29
150	se.flow	0	2020-07-29	Baseline	2020-07-29
150	q.num	0.75	2020-07-29	Baseline	2020-07-29
150	h.num	0.125	2020-07-29	Baseline	2020-07-29
150	r.num	94181.25	2020-07-29	Baseline	2020-07-29
150	f.num	1755.5	2020-07-29	Baseline	2020-07-29
151	s.num	4221.75	2020-07-30	Baseline	2020-07-30
151	e.num	0	2020-07-30	Baseline	2020-07-30
151	i.num	0.125	2020-07-30	Baseline	2020-07-30
151	se.flow	0	2020-07-30	Baseline	2020-07-30
151	q.num	0.75	2020-07-30	Baseline	2020-07-30
151	h.num	0.125	2020-07-30	Baseline	2020-07-30
151	r.num	94178.75	2020-07-30	Baseline	2020-07-30
151	f.num	1755.5	2020-07-30	Baseline	2020-07-30
152	s.num	4224.875	2020-07-31	Baseline	2020-07-31
152	e.num	0	2020-07-31	Baseline	2020-07-31
152	i.num	0.125	2020-07-31	Baseline	2020-07-31
152	se.flow	0	2020-07-31	Baseline	2020-07-31
152	q.num	0.75	2020-07-31	Baseline	2020-07-31
152	h.num	0.125	2020-07-31	Baseline	2020-07-31
152	r.num	94176.875	2020-07-31	Baseline	2020-07-31
152	f.num	1755.5	2020-07-31	Baseline	2020-07-31
153	s.num	4228.125	2020-08-01	Baseline	2020-08-01
153	e.num	0	2020-08-01	Baseline	2020-08-01
153	i.num	0.125	2020-08-01	Baseline	2020-08-01
153	se.flow	0	2020-08-01	Baseline	2020-08-01
153	q.num	0.75	2020-08-01	Baseline	2020-08-01
153	h.num	0	2020-08-01	Baseline	2020-08-01
153	r.num	94174.375	2020-08-01	Baseline	2020-08-01
153	f.num	1755.625	2020-08-01	Baseline	2020-08-01
154	s.num	4231	2020-08-02	Baseline	2020-08-02
154	e.num	0	2020-08-02	Baseline	2020-08-02
154	i.num	0.125	2020-08-02	Baseline	2020-08-02
154	se.flow	0	2020-08-02	Baseline	2020-08-02
154	q.num	0.75	2020-08-02	Baseline	2020-08-02
154	h.num	0	2020-08-02	Baseline	2020-08-02
154	r.num	94172.25	2020-08-02	Baseline	2020-08-02
154	f.num	1755.625	2020-08-02	Baseline	2020-08-02
155	s.num	4234.625	2020-08-03	Baseline	2020-08-03
155	e.num	0	2020-08-03	Baseline	2020-08-03
155	i.num	0.125	2020-08-03	Baseline	2020-08-03
155	se.flow	0	2020-08-03	Baseline	2020-08-03
155	q.num	0.75	2020-08-03	Baseline	2020-08-03
155	h.num	0	2020-08-03	Baseline	2020-08-03
155	r.num	94170.375	2020-08-03	Baseline	2020-08-03
155	f.num	1755.625	2020-08-03	Baseline	2020-08-03
156	s.num	4236.25	2020-08-04	Baseline	2020-08-04
156	e.num	0	2020-08-04	Baseline	2020-08-04
156	i.num	0.125	2020-08-04	Baseline	2020-08-04
156	se.flow	0	2020-08-04	Baseline	2020-08-04
156	q.num	0.75	2020-08-04	Baseline	2020-08-04
156	h.num	0	2020-08-04	Baseline	2020-08-04
156	r.num	94168.625	2020-08-04	Baseline	2020-08-04
156	f.num	1755.625	2020-08-04	Baseline	2020-08-04
157	s.num	4239	2020-08-05	Baseline	2020-08-05
157	e.num	0	2020-08-05	Baseline	2020-08-05
157	i.num	0.125	2020-08-05	Baseline	2020-08-05
157	se.flow	0	2020-08-05	Baseline	2020-08-05
157	q.num	0.625	2020-08-05	Baseline	2020-08-05
157	h.num	0.125	2020-08-05	Baseline	2020-08-05
157	r.num	94165.5	2020-08-05	Baseline	2020-08-05
157	f.num	1755.625	2020-08-05	Baseline	2020-08-05
158	s.num	4241.625	2020-08-06	Baseline	2020-08-06
158	e.num	0	2020-08-06	Baseline	2020-08-06
158	i.num	0.125	2020-08-06	Baseline	2020-08-06
158	se.flow	0	2020-08-06	Baseline	2020-08-06
158	q.num	0.5	2020-08-06	Baseline	2020-08-06
158	h.num	0.25	2020-08-06	Baseline	2020-08-06
158	r.num	94163.5	2020-08-06	Baseline	2020-08-06
158	f.num	1755.625	2020-08-06	Baseline	2020-08-06
159	s.num	4244.5	2020-08-07	Baseline	2020-08-07
159	e.num	0	2020-08-07	Baseline	2020-08-07
159	i.num	0.125	2020-08-07	Baseline	2020-08-07
159	se.flow	0	2020-08-07	Baseline	2020-08-07
159	q.num	0.5	2020-08-07	Baseline	2020-08-07
159	h.num	0.25	2020-08-07	Baseline	2020-08-07
159	r.num	94162.25	2020-08-07	Baseline	2020-08-07
159	f.num	1755.625	2020-08-07	Baseline	2020-08-07
160	s.num	4247.875	2020-08-08	Baseline	2020-08-08
160	e.num	0	2020-08-08	Baseline	2020-08-08
160	i.num	0.125	2020-08-08	Baseline	2020-08-08
160	se.flow	0	2020-08-08	Baseline	2020-08-08
160	q.num	0.5	2020-08-08	Baseline	2020-08-08
160	h.num	0.25	2020-08-08	Baseline	2020-08-08
160	r.num	94160.375	2020-08-08	Baseline	2020-08-08
160	f.num	1755.625	2020-08-08	Baseline	2020-08-08
161	s.num	4250.75	2020-08-09	Baseline	2020-08-09
161	e.num	0	2020-08-09	Baseline	2020-08-09
161	i.num	0	2020-08-09	Baseline	2020-08-09
161	se.flow	0	2020-08-09	Baseline	2020-08-09
161	q.num	0.625	2020-08-09	Baseline	2020-08-09
161	h.num	0.25	2020-08-09	Baseline	2020-08-09
161	r.num	94157.875	2020-08-09	Baseline	2020-08-09
161	f.num	1755.625	2020-08-09	Baseline	2020-08-09
162	s.num	4254	2020-08-10	Baseline	2020-08-10
162	e.num	0	2020-08-10	Baseline	2020-08-10
162	i.num	0	2020-08-10	Baseline	2020-08-10
162	se.flow	0	2020-08-10	Baseline	2020-08-10
162	q.num	0.625	2020-08-10	Baseline	2020-08-10
162	h.num	0.125	2020-08-10	Baseline	2020-08-10
162	r.num	94156.125	2020-08-10	Baseline	2020-08-10
162	f.num	1755.75	2020-08-10	Baseline	2020-08-10
163	s.num	4257.5	2020-08-11	Baseline	2020-08-11
163	e.num	0	2020-08-11	Baseline	2020-08-11
163	i.num	0	2020-08-11	Baseline	2020-08-11
163	se.flow	0	2020-08-11	Baseline	2020-08-11
163	q.num	0.375	2020-08-11	Baseline	2020-08-11
163	h.num	0.25	2020-08-11	Baseline	2020-08-11
163	r.num	94154.375	2020-08-11	Baseline	2020-08-11
163	f.num	1755.75	2020-08-11	Baseline	2020-08-11
164	s.num	4260	2020-08-12	Baseline	2020-08-12
164	e.num	0	2020-08-12	Baseline	2020-08-12
164	i.num	0	2020-08-12	Baseline	2020-08-12
164	se.flow	0	2020-08-12	Baseline	2020-08-12
164	q.num	0.375	2020-08-12	Baseline	2020-08-12
164	h.num	0	2020-08-12	Baseline	2020-08-12
164	r.num	94152.625	2020-08-12	Baseline	2020-08-12
164	f.num	1755.875	2020-08-12	Baseline	2020-08-12
165	s.num	4262.375	2020-08-13	Baseline	2020-08-13
165	e.num	0	2020-08-13	Baseline	2020-08-13
165	i.num	0	2020-08-13	Baseline	2020-08-13
165	se.flow	0	2020-08-13	Baseline	2020-08-13
165	q.num	0.375	2020-08-13	Baseline	2020-08-13
165	h.num	0	2020-08-13	Baseline	2020-08-13
165	r.num	94150.625	2020-08-13	Baseline	2020-08-13
165	f.num	1755.875	2020-08-13	Baseline	2020-08-13
166	s.num	4265.625	2020-08-14	Baseline	2020-08-14
166	e.num	0	2020-08-14	Baseline	2020-08-14
166	i.num	0	2020-08-14	Baseline	2020-08-14
166	se.flow	0	2020-08-14	Baseline	2020-08-14
166	q.num	0.375	2020-08-14	Baseline	2020-08-14
166	h.num	0	2020-08-14	Baseline	2020-08-14
166	r.num	94148	2020-08-14	Baseline	2020-08-14
166	f.num	1755.875	2020-08-14	Baseline	2020-08-14
167	s.num	4267.625	2020-08-15	Baseline	2020-08-15
167	e.num	0	2020-08-15	Baseline	2020-08-15
167	i.num	0	2020-08-15	Baseline	2020-08-15
167	se.flow	0	2020-08-15	Baseline	2020-08-15
167	q.num	0.375	2020-08-15	Baseline	2020-08-15
167	h.num	0	2020-08-15	Baseline	2020-08-15
167	r.num	94145.875	2020-08-15	Baseline	2020-08-15
167	f.num	1755.875	2020-08-15	Baseline	2020-08-15
168	s.num	4269.875	2020-08-16	Baseline	2020-08-16
168	e.num	0	2020-08-16	Baseline	2020-08-16
168	i.num	0	2020-08-16	Baseline	2020-08-16
168	se.flow	0	2020-08-16	Baseline	2020-08-16
168	q.num	0.375	2020-08-16	Baseline	2020-08-16
168	h.num	0	2020-08-16	Baseline	2020-08-16
168	r.num	94144.875	2020-08-16	Baseline	2020-08-16
168	f.num	1755.875	2020-08-16	Baseline	2020-08-16
169	s.num	4272.875	2020-08-17	Baseline	2020-08-17
169	e.num	0	2020-08-17	Baseline	2020-08-17
169	i.num	0	2020-08-17	Baseline	2020-08-17
169	se.flow	0	2020-08-17	Baseline	2020-08-17
169	q.num	0.375	2020-08-17	Baseline	2020-08-17
169	h.num	0	2020-08-17	Baseline	2020-08-17
169	r.num	94142.875	2020-08-17	Baseline	2020-08-17
169	f.num	1755.875	2020-08-17	Baseline	2020-08-17
170	s.num	4275.375	2020-08-18	Baseline	2020-08-18
170	e.num	0	2020-08-18	Baseline	2020-08-18
170	i.num	0	2020-08-18	Baseline	2020-08-18
170	se.flow	0	2020-08-18	Baseline	2020-08-18
170	q.num	0.375	2020-08-18	Baseline	2020-08-18
170	h.num	0	2020-08-18	Baseline	2020-08-18
170	r.num	94141	2020-08-18	Baseline	2020-08-18
170	f.num	1755.875	2020-08-18	Baseline	2020-08-18
171	s.num	4278	2020-08-19	Baseline	2020-08-19
171	e.num	0	2020-08-19	Baseline	2020-08-19
171	i.num	0	2020-08-19	Baseline	2020-08-19
171	se.flow	0	2020-08-19	Baseline	2020-08-19
171	q.num	0.375	2020-08-19	Baseline	2020-08-19
171	h.num	0	2020-08-19	Baseline	2020-08-19
171	r.num	94138.75	2020-08-19	Baseline	2020-08-19
171	f.num	1755.875	2020-08-19	Baseline	2020-08-19
172	s.num	4280.375	2020-08-20	Baseline	2020-08-20
172	e.num	0	2020-08-20	Baseline	2020-08-20
172	i.num	0	2020-08-20	Baseline	2020-08-20
172	se.flow	0	2020-08-20	Baseline	2020-08-20
172	q.num	0.375	2020-08-20	Baseline	2020-08-20
172	h.num	0	2020-08-20	Baseline	2020-08-20
172	r.num	94138.375	2020-08-20	Baseline	2020-08-20
172	f.num	1755.875	2020-08-20	Baseline	2020-08-20
173	s.num	4282.375	2020-08-21	Baseline	2020-08-21
173	e.num	0	2020-08-21	Baseline	2020-08-21
173	i.num	0	2020-08-21	Baseline	2020-08-21
173	se.flow	0	2020-08-21	Baseline	2020-08-21
173	q.num	0.375	2020-08-21	Baseline	2020-08-21
173	h.num	0	2020-08-21	Baseline	2020-08-21
173	r.num	94136.625	2020-08-21	Baseline	2020-08-21
173	f.num	1755.875	2020-08-21	Baseline	2020-08-21
174	s.num	4284.875	2020-08-22	Baseline	2020-08-22
174	e.num	0	2020-08-22	Baseline	2020-08-22
174	i.num	0	2020-08-22	Baseline	2020-08-22
174	se.flow	0	2020-08-22	Baseline	2020-08-22
174	q.num	0.375	2020-08-22	Baseline	2020-08-22
174	h.num	0	2020-08-22	Baseline	2020-08-22
174	r.num	94134.375	2020-08-22	Baseline	2020-08-22
174	f.num	1755.875	2020-08-22	Baseline	2020-08-22
175	s.num	4286.75	2020-08-23	Baseline	2020-08-23
175	e.num	0	2020-08-23	Baseline	2020-08-23
175	i.num	0	2020-08-23	Baseline	2020-08-23
175	se.flow	0	2020-08-23	Baseline	2020-08-23
175	q.num	0.375	2020-08-23	Baseline	2020-08-23
175	h.num	0	2020-08-23	Baseline	2020-08-23
175	r.num	94132.75	2020-08-23	Baseline	2020-08-23
175	f.num	1755.875	2020-08-23	Baseline	2020-08-23
176	s.num	4292.125	2020-08-24	Baseline	2020-08-24
176	e.num	0	2020-08-24	Baseline	2020-08-24
176	i.num	0	2020-08-24	Baseline	2020-08-24
176	se.flow	0	2020-08-24	Baseline	2020-08-24
176	q.num	0.375	2020-08-24	Baseline	2020-08-24
176	h.num	0	2020-08-24	Baseline	2020-08-24
176	r.num	94131.125	2020-08-24	Baseline	2020-08-24
176	f.num	1755.875	2020-08-24	Baseline	2020-08-24
177	s.num	4295.25	2020-08-25	Baseline	2020-08-25
177	e.num	0	2020-08-25	Baseline	2020-08-25
177	i.num	0	2020-08-25	Baseline	2020-08-25
177	se.flow	0	2020-08-25	Baseline	2020-08-25
177	q.num	0.375	2020-08-25	Baseline	2020-08-25
177	h.num	0	2020-08-25	Baseline	2020-08-25
177	r.num	94129.75	2020-08-25	Baseline	2020-08-25
177	f.num	1755.875	2020-08-25	Baseline	2020-08-25
178	s.num	4298.875	2020-08-26	Baseline	2020-08-26
178	e.num	0	2020-08-26	Baseline	2020-08-26
178	i.num	0	2020-08-26	Baseline	2020-08-26
178	se.flow	0	2020-08-26	Baseline	2020-08-26
178	q.num	0.375	2020-08-26	Baseline	2020-08-26
178	h.num	0	2020-08-26	Baseline	2020-08-26
178	r.num	94127.5	2020-08-26	Baseline	2020-08-26
178	f.num	1755.875	2020-08-26	Baseline	2020-08-26
179	s.num	4301.375	2020-08-27	Baseline	2020-08-27
179	e.num	0	2020-08-27	Baseline	2020-08-27
179	i.num	0	2020-08-27	Baseline	2020-08-27
179	se.flow	0	2020-08-27	Baseline	2020-08-27
179	q.num	0.375	2020-08-27	Baseline	2020-08-27
179	h.num	0	2020-08-27	Baseline	2020-08-27
179	r.num	94126.25	2020-08-27	Baseline	2020-08-27
179	f.num	1755.875	2020-08-27	Baseline	2020-08-27
180	s.num	4305.125	2020-08-28	Baseline	2020-08-28
180	e.num	0	2020-08-28	Baseline	2020-08-28
180	i.num	0	2020-08-28	Baseline	2020-08-28
180	se.flow	0	2020-08-28	Baseline	2020-08-28
180	q.num	0.375	2020-08-28	Baseline	2020-08-28
180	h.num	0	2020-08-28	Baseline	2020-08-28
180	r.num	94124.625	2020-08-28	Baseline	2020-08-28
180	f.num	1755.875	2020-08-28	Baseline	2020-08-28
181	s.num	4307.625	2020-08-29	Baseline	2020-08-29
181	e.num	0	2020-08-29	Baseline	2020-08-29
181	i.num	0	2020-08-29	Baseline	2020-08-29
181	se.flow	0	2020-08-29	Baseline	2020-08-29
181	q.num	0.375	2020-08-29	Baseline	2020-08-29
181	h.num	0	2020-08-29	Baseline	2020-08-29
181	r.num	94122.5	2020-08-29	Baseline	2020-08-29
181	f.num	1755.875	2020-08-29	Baseline	2020-08-29
182	s.num	4310.25	2020-08-30	Baseline	2020-08-30
182	e.num	0	2020-08-30	Baseline	2020-08-30
182	i.num	0	2020-08-30	Baseline	2020-08-30
182	se.flow	0	2020-08-30	Baseline	2020-08-30
182	q.num	0.375	2020-08-30	Baseline	2020-08-30
182	h.num	0	2020-08-30	Baseline	2020-08-30
182	r.num	94120.25	2020-08-30	Baseline	2020-08-30
182	f.num	1755.875	2020-08-30	Baseline	2020-08-30
183	s.num	4312.875	2020-08-31	Baseline	2020-08-31
183	e.num	0	2020-08-31	Baseline	2020-08-31
183	i.num	0	2020-08-31	Baseline	2020-08-31
183	se.flow	0	2020-08-31	Baseline	2020-08-31
183	q.num	0.375	2020-08-31	Baseline	2020-08-31
183	h.num	0	2020-08-31	Baseline	2020-08-31
183	r.num	94119.25	2020-08-31	Baseline	2020-08-31
183	f.num	1755.875	2020-08-31	Baseline	2020-08-31
184	s.num	4315.125	2020-09-01	Baseline	2020-09-01
184	e.num	0	2020-09-01	Baseline	2020-09-01
184	i.num	0	2020-09-01	Baseline	2020-09-01
184	se.flow	0	2020-09-01	Baseline	2020-09-01
184	q.num	0.375	2020-09-01	Baseline	2020-09-01
184	h.num	0	2020-09-01	Baseline	2020-09-01
184	r.num	94117.75	2020-09-01	Baseline	2020-09-01
184	f.num	1755.875	2020-09-01	Baseline	2020-09-01
185	s.num	4317.375	2020-09-02	Baseline	2020-09-02
185	e.num	0	2020-09-02	Baseline	2020-09-02
185	i.num	0	2020-09-02	Baseline	2020-09-02
185	se.flow	0	2020-09-02	Baseline	2020-09-02
185	q.num	0.375	2020-09-02	Baseline	2020-09-02
185	h.num	0	2020-09-02	Baseline	2020-09-02
185	r.num	94116.25	2020-09-02	Baseline	2020-09-02
185	f.num	1755.875	2020-09-02	Baseline	2020-09-02
186	s.num	4320.125	2020-09-03	Baseline	2020-09-03
186	e.num	0	2020-09-03	Baseline	2020-09-03
186	i.num	0	2020-09-03	Baseline	2020-09-03
186	se.flow	0	2020-09-03	Baseline	2020-09-03
186	q.num	0.375	2020-09-03	Baseline	2020-09-03
186	h.num	0	2020-09-03	Baseline	2020-09-03
186	r.num	94113.875	2020-09-03	Baseline	2020-09-03
186	f.num	1755.875	2020-09-03	Baseline	2020-09-03
187	s.num	4322.625	2020-09-04	Baseline	2020-09-04
187	e.num	0	2020-09-04	Baseline	2020-09-04
187	i.num	0	2020-09-04	Baseline	2020-09-04
187	se.flow	0	2020-09-04	Baseline	2020-09-04
187	q.num	0.375	2020-09-04	Baseline	2020-09-04
187	h.num	0	2020-09-04	Baseline	2020-09-04
187	r.num	94112.25	2020-09-04	Baseline	2020-09-04
187	f.num	1755.875	2020-09-04	Baseline	2020-09-04
188	s.num	4325	2020-09-05	Baseline	2020-09-05
188	e.num	0	2020-09-05	Baseline	2020-09-05
188	i.num	0	2020-09-05	Baseline	2020-09-05
188	se.flow	0	2020-09-05	Baseline	2020-09-05
188	q.num	0.375	2020-09-05	Baseline	2020-09-05
188	h.num	0	2020-09-05	Baseline	2020-09-05
188	r.num	94110.625	2020-09-05	Baseline	2020-09-05
188	f.num	1755.875	2020-09-05	Baseline	2020-09-05
189	s.num	4327.5	2020-09-06	Baseline	2020-09-06
189	e.num	0	2020-09-06	Baseline	2020-09-06
189	i.num	0	2020-09-06	Baseline	2020-09-06
189	se.flow	0	2020-09-06	Baseline	2020-09-06
189	q.num	0.25	2020-09-06	Baseline	2020-09-06
189	h.num	0.125	2020-09-06	Baseline	2020-09-06
189	r.num	94108.625	2020-09-06	Baseline	2020-09-06
189	f.num	1755.875	2020-09-06	Baseline	2020-09-06
190	s.num	4329.625	2020-09-07	Baseline	2020-09-07
190	e.num	0	2020-09-07	Baseline	2020-09-07
190	i.num	0	2020-09-07	Baseline	2020-09-07
190	se.flow	0	2020-09-07	Baseline	2020-09-07
190	q.num	0.25	2020-09-07	Baseline	2020-09-07
190	h.num	0.125	2020-09-07	Baseline	2020-09-07
190	r.num	94106.625	2020-09-07	Baseline	2020-09-07
190	f.num	1755.875	2020-09-07	Baseline	2020-09-07
191	s.num	4331.25	2020-09-08	Baseline	2020-09-08
191	e.num	0	2020-09-08	Baseline	2020-09-08
191	i.num	0	2020-09-08	Baseline	2020-09-08
191	se.flow	0	2020-09-08	Baseline	2020-09-08
191	q.num	0.25	2020-09-08	Baseline	2020-09-08
191	h.num	0.125	2020-09-08	Baseline	2020-09-08
191	r.num	94105.25	2020-09-08	Baseline	2020-09-08
191	f.num	1755.875	2020-09-08	Baseline	2020-09-08
192	s.num	4334.75	2020-09-09	Baseline	2020-09-09
192	e.num	0	2020-09-09	Baseline	2020-09-09
192	i.num	0	2020-09-09	Baseline	2020-09-09
192	se.flow	0	2020-09-09	Baseline	2020-09-09
192	q.num	0.25	2020-09-09	Baseline	2020-09-09
192	h.num	0.125	2020-09-09	Baseline	2020-09-09
192	r.num	94103.75	2020-09-09	Baseline	2020-09-09
192	f.num	1755.875	2020-09-09	Baseline	2020-09-09
193	s.num	4337.25	2020-09-10	Baseline	2020-09-10
193	e.num	0	2020-09-10	Baseline	2020-09-10
193	i.num	0	2020-09-10	Baseline	2020-09-10
193	se.flow	0	2020-09-10	Baseline	2020-09-10
193	q.num	0.25	2020-09-10	Baseline	2020-09-10
193	h.num	0.125	2020-09-10	Baseline	2020-09-10
193	r.num	94101.125	2020-09-10	Baseline	2020-09-10
193	f.num	1755.875	2020-09-10	Baseline	2020-09-10
194	s.num	4339.75	2020-09-11	Baseline	2020-09-11
194	e.num	0	2020-09-11	Baseline	2020-09-11
194	i.num	0	2020-09-11	Baseline	2020-09-11
194	se.flow	0	2020-09-11	Baseline	2020-09-11
194	q.num	0.25	2020-09-11	Baseline	2020-09-11
194	h.num	0.125	2020-09-11	Baseline	2020-09-11
194	r.num	94099.125	2020-09-11	Baseline	2020-09-11
194	f.num	1755.875	2020-09-11	Baseline	2020-09-11
195	s.num	4342.5	2020-09-12	Baseline	2020-09-12
195	e.num	0	2020-09-12	Baseline	2020-09-12
195	i.num	0	2020-09-12	Baseline	2020-09-12
195	se.flow	0	2020-09-12	Baseline	2020-09-12
195	q.num	0.25	2020-09-12	Baseline	2020-09-12
195	h.num	0.125	2020-09-12	Baseline	2020-09-12
195	r.num	94096.25	2020-09-12	Baseline	2020-09-12
195	f.num	1755.875	2020-09-12	Baseline	2020-09-12
196	s.num	4345.625	2020-09-13	Baseline	2020-09-13
196	e.num	0	2020-09-13	Baseline	2020-09-13
196	i.num	0	2020-09-13	Baseline	2020-09-13
196	se.flow	0	2020-09-13	Baseline	2020-09-13
196	q.num	0.25	2020-09-13	Baseline	2020-09-13
196	h.num	0.125	2020-09-13	Baseline	2020-09-13
196	r.num	94094.125	2020-09-13	Baseline	2020-09-13
196	f.num	1755.875	2020-09-13	Baseline	2020-09-13
197	s.num	4348.875	2020-09-14	Baseline	2020-09-14
197	e.num	0	2020-09-14	Baseline	2020-09-14
197	i.num	0	2020-09-14	Baseline	2020-09-14
197	se.flow	0	2020-09-14	Baseline	2020-09-14
197	q.num	0.25	2020-09-14	Baseline	2020-09-14
197	h.num	0.125	2020-09-14	Baseline	2020-09-14
197	r.num	94092.875	2020-09-14	Baseline	2020-09-14
197	f.num	1755.875	2020-09-14	Baseline	2020-09-14
198	s.num	4351.75	2020-09-15	Baseline	2020-09-15
198	e.num	0	2020-09-15	Baseline	2020-09-15
198	i.num	0	2020-09-15	Baseline	2020-09-15
198	se.flow	0	2020-09-15	Baseline	2020-09-15
198	q.num	0.25	2020-09-15	Baseline	2020-09-15
198	h.num	0.125	2020-09-15	Baseline	2020-09-15
198	r.num	94091	2020-09-15	Baseline	2020-09-15
198	f.num	1755.875	2020-09-15	Baseline	2020-09-15
199	s.num	4354	2020-09-16	Baseline	2020-09-16
199	e.num	0	2020-09-16	Baseline	2020-09-16
199	i.num	0	2020-09-16	Baseline	2020-09-16
199	se.flow	0	2020-09-16	Baseline	2020-09-16
199	q.num	0.25	2020-09-16	Baseline	2020-09-16
199	h.num	0.125	2020-09-16	Baseline	2020-09-16
199	r.num	94089.375	2020-09-16	Baseline	2020-09-16
199	f.num	1755.875	2020-09-16	Baseline	2020-09-16
200	s.num	4356.625	2020-09-17	Baseline	2020-09-17
200	e.num	0	2020-09-17	Baseline	2020-09-17
200	i.num	0	2020-09-17	Baseline	2020-09-17
200	se.flow	0	2020-09-17	Baseline	2020-09-17
200	q.num	0.25	2020-09-17	Baseline	2020-09-17
200	h.num	0.125	2020-09-17	Baseline	2020-09-17
200	r.num	94087.125	2020-09-17	Baseline	2020-09-17
200	f.num	1755.875	2020-09-17	Baseline	2020-09-17
201	s.num	4358.375	2020-09-18	Baseline	2020-09-18
201	e.num	0	2020-09-18	Baseline	2020-09-18
201	i.num	0	2020-09-18	Baseline	2020-09-18
201	se.flow	0	2020-09-18	Baseline	2020-09-18
201	q.num	0.25	2020-09-18	Baseline	2020-09-18
201	h.num	0.125	2020-09-18	Baseline	2020-09-18
201	r.num	94085	2020-09-18	Baseline	2020-09-18
201	f.num	1755.875	2020-09-18	Baseline	2020-09-18
202	s.num	4361.75	2020-09-19	Baseline	2020-09-19
202	e.num	0	2020-09-19	Baseline	2020-09-19
202	i.num	0	2020-09-19	Baseline	2020-09-19
202	se.flow	0	2020-09-19	Baseline	2020-09-19
202	q.num	0.25	2020-09-19	Baseline	2020-09-19
202	h.num	0.125	2020-09-19	Baseline	2020-09-19
202	r.num	94083.625	2020-09-19	Baseline	2020-09-19
202	f.num	1755.875	2020-09-19	Baseline	2020-09-19
203	s.num	4363.75	2020-09-20	Baseline	2020-09-20
203	e.num	0	2020-09-20	Baseline	2020-09-20
203	i.num	0	2020-09-20	Baseline	2020-09-20
203	se.flow	0	2020-09-20	Baseline	2020-09-20
203	q.num	0.25	2020-09-20	Baseline	2020-09-20
203	h.num	0.125	2020-09-20	Baseline	2020-09-20
203	r.num	94081.5	2020-09-20	Baseline	2020-09-20
203	f.num	1755.875	2020-09-20	Baseline	2020-09-20
204	s.num	4366.25	2020-09-21	Baseline	2020-09-21
204	e.num	0	2020-09-21	Baseline	2020-09-21
204	i.num	0	2020-09-21	Baseline	2020-09-21
204	se.flow	0	2020-09-21	Baseline	2020-09-21
204	q.num	0.25	2020-09-21	Baseline	2020-09-21
204	h.num	0.125	2020-09-21	Baseline	2020-09-21
204	r.num	94079.5	2020-09-21	Baseline	2020-09-21
204	f.num	1755.875	2020-09-21	Baseline	2020-09-21
205	s.num	4368.625	2020-09-22	Baseline	2020-09-22
205	e.num	0	2020-09-22	Baseline	2020-09-22
205	i.num	0	2020-09-22	Baseline	2020-09-22
205	se.flow	0	2020-09-22	Baseline	2020-09-22
205	q.num	0.25	2020-09-22	Baseline	2020-09-22
205	h.num	0.125	2020-09-22	Baseline	2020-09-22
205	r.num	94078	2020-09-22	Baseline	2020-09-22
205	f.num	1755.875	2020-09-22	Baseline	2020-09-22
206	s.num	4370.125	2020-09-23	Baseline	2020-09-23
206	e.num	0	2020-09-23	Baseline	2020-09-23
206	i.num	0	2020-09-23	Baseline	2020-09-23
206	se.flow	0	2020-09-23	Baseline	2020-09-23
206	q.num	0.25	2020-09-23	Baseline	2020-09-23
206	h.num	0.125	2020-09-23	Baseline	2020-09-23
206	r.num	94076.625	2020-09-23	Baseline	2020-09-23
206	f.num	1755.875	2020-09-23	Baseline	2020-09-23
207	s.num	4372	2020-09-24	Baseline	2020-09-24
207	e.num	0	2020-09-24	Baseline	2020-09-24
207	i.num	0	2020-09-24	Baseline	2020-09-24
207	se.flow	0	2020-09-24	Baseline	2020-09-24
207	q.num	0.25	2020-09-24	Baseline	2020-09-24
207	h.num	0.125	2020-09-24	Baseline	2020-09-24
207	r.num	94075	2020-09-24	Baseline	2020-09-24
207	f.num	1755.875	2020-09-24	Baseline	2020-09-24
208	s.num	4374.875	2020-09-25	Baseline	2020-09-25
208	e.num	0	2020-09-25	Baseline	2020-09-25
208	i.num	0	2020-09-25	Baseline	2020-09-25
208	se.flow	0	2020-09-25	Baseline	2020-09-25
208	q.num	0.25	2020-09-25	Baseline	2020-09-25
208	h.num	0.125	2020-09-25	Baseline	2020-09-25
208	r.num	94073.5	2020-09-25	Baseline	2020-09-25
208	f.num	1755.875	2020-09-25	Baseline	2020-09-25
209	s.num	4377.625	2020-09-26	Baseline	2020-09-26
209	e.num	0	2020-09-26	Baseline	2020-09-26
209	i.num	0	2020-09-26	Baseline	2020-09-26
209	se.flow	0	2020-09-26	Baseline	2020-09-26
209	q.num	0.25	2020-09-26	Baseline	2020-09-26
209	h.num	0.125	2020-09-26	Baseline	2020-09-26
209	r.num	94072	2020-09-26	Baseline	2020-09-26
209	f.num	1755.875	2020-09-26	Baseline	2020-09-26
210	s.num	4380.75	2020-09-27	Baseline	2020-09-27
210	e.num	0	2020-09-27	Baseline	2020-09-27
210	i.num	0	2020-09-27	Baseline	2020-09-27
210	se.flow	0	2020-09-27	Baseline	2020-09-27
210	q.num	0.25	2020-09-27	Baseline	2020-09-27
210	h.num	0.125	2020-09-27	Baseline	2020-09-27
210	r.num	94070.625	2020-09-27	Baseline	2020-09-27
210	f.num	1755.875	2020-09-27	Baseline	2020-09-27
211	s.num	4381.625	2020-09-28	Baseline	2020-09-28
211	e.num	0	2020-09-28	Baseline	2020-09-28
211	i.num	0	2020-09-28	Baseline	2020-09-28
211	se.flow	0	2020-09-28	Baseline	2020-09-28
211	q.num	0.25	2020-09-28	Baseline	2020-09-28
211	h.num	0.125	2020-09-28	Baseline	2020-09-28
211	r.num	94068.625	2020-09-28	Baseline	2020-09-28
211	f.num	1755.875	2020-09-28	Baseline	2020-09-28
212	s.num	4384.5	2020-09-29	Baseline	2020-09-29
212	e.num	0	2020-09-29	Baseline	2020-09-29
212	i.num	0	2020-09-29	Baseline	2020-09-29
212	se.flow	0	2020-09-29	Baseline	2020-09-29
212	q.num	0.25	2020-09-29	Baseline	2020-09-29
212	h.num	0.125	2020-09-29	Baseline	2020-09-29
212	r.num	94067	2020-09-29	Baseline	2020-09-29
212	f.num	1755.875	2020-09-29	Baseline	2020-09-29
213	s.num	4387.625	2020-09-30	Baseline	2020-09-30
213	e.num	0	2020-09-30	Baseline	2020-09-30
213	i.num	0	2020-09-30	Baseline	2020-09-30
213	se.flow	0	2020-09-30	Baseline	2020-09-30
213	q.num	0.25	2020-09-30	Baseline	2020-09-30
213	h.num	0.125	2020-09-30	Baseline	2020-09-30
213	r.num	94064.75	2020-09-30	Baseline	2020-09-30
213	f.num	1755.875	2020-09-30	Baseline	2020-09-30
214	s.num	4390.375	2020-10-01	Baseline	2020-10-01
214	e.num	0	2020-10-01	Baseline	2020-10-01
214	i.num	0	2020-10-01	Baseline	2020-10-01
214	se.flow	0	2020-10-01	Baseline	2020-10-01
214	q.num	0.25	2020-10-01	Baseline	2020-10-01
214	h.num	0.125	2020-10-01	Baseline	2020-10-01
214	r.num	94062.625	2020-10-01	Baseline	2020-10-01
214	f.num	1755.875	2020-10-01	Baseline	2020-10-01
215	s.num	4393.375	2020-10-02	Baseline	2020-10-02
215	e.num	0	2020-10-02	Baseline	2020-10-02
215	i.num	0	2020-10-02	Baseline	2020-10-02
215	se.flow	0	2020-10-02	Baseline	2020-10-02
215	q.num	0.25	2020-10-02	Baseline	2020-10-02
215	h.num	0.125	2020-10-02	Baseline	2020-10-02
215	r.num	94060.625	2020-10-02	Baseline	2020-10-02
215	f.num	1755.875	2020-10-02	Baseline	2020-10-02
216	s.num	4397.375	2020-10-03	Baseline	2020-10-03
216	e.num	0	2020-10-03	Baseline	2020-10-03
216	i.num	0	2020-10-03	Baseline	2020-10-03
216	se.flow	0	2020-10-03	Baseline	2020-10-03
216	q.num	0.25	2020-10-03	Baseline	2020-10-03
216	h.num	0	2020-10-03	Baseline	2020-10-03
216	r.num	94058.875	2020-10-03	Baseline	2020-10-03
216	f.num	1755.875	2020-10-03	Baseline	2020-10-03
217	s.num	4401	2020-10-04	Baseline	2020-10-04
217	e.num	0	2020-10-04	Baseline	2020-10-04
217	i.num	0	2020-10-04	Baseline	2020-10-04
217	se.flow	0	2020-10-04	Baseline	2020-10-04
217	q.num	0.25	2020-10-04	Baseline	2020-10-04
217	h.num	0	2020-10-04	Baseline	2020-10-04
217	r.num	94057	2020-10-04	Baseline	2020-10-04
217	f.num	1755.875	2020-10-04	Baseline	2020-10-04
218	s.num	4404.125	2020-10-05	Baseline	2020-10-05
218	e.num	0	2020-10-05	Baseline	2020-10-05
218	i.num	0	2020-10-05	Baseline	2020-10-05
218	se.flow	0	2020-10-05	Baseline	2020-10-05
218	q.num	0.25	2020-10-05	Baseline	2020-10-05
218	h.num	0	2020-10-05	Baseline	2020-10-05
218	r.num	94055	2020-10-05	Baseline	2020-10-05
218	f.num	1755.875	2020-10-05	Baseline	2020-10-05
219	s.num	4406.875	2020-10-06	Baseline	2020-10-06
219	e.num	0	2020-10-06	Baseline	2020-10-06
219	i.num	0	2020-10-06	Baseline	2020-10-06
219	se.flow	0	2020-10-06	Baseline	2020-10-06
219	q.num	0.25	2020-10-06	Baseline	2020-10-06
219	h.num	0	2020-10-06	Baseline	2020-10-06
219	r.num	94053.875	2020-10-06	Baseline	2020-10-06
219	f.num	1755.875	2020-10-06	Baseline	2020-10-06
220	s.num	4409.5	2020-10-07	Baseline	2020-10-07
220	e.num	0	2020-10-07	Baseline	2020-10-07
220	i.num	0	2020-10-07	Baseline	2020-10-07
220	se.flow	0	2020-10-07	Baseline	2020-10-07
220	q.num	0.25	2020-10-07	Baseline	2020-10-07
220	h.num	0	2020-10-07	Baseline	2020-10-07
220	r.num	94052.125	2020-10-07	Baseline	2020-10-07
220	f.num	1755.875	2020-10-07	Baseline	2020-10-07
221	s.num	4413.125	2020-10-08	Baseline	2020-10-08
221	e.num	0	2020-10-08	Baseline	2020-10-08
221	i.num	0	2020-10-08	Baseline	2020-10-08
221	se.flow	0	2020-10-08	Baseline	2020-10-08
221	q.num	0.25	2020-10-08	Baseline	2020-10-08
221	h.num	0	2020-10-08	Baseline	2020-10-08
221	r.num	94050.5	2020-10-08	Baseline	2020-10-08
221	f.num	1755.875	2020-10-08	Baseline	2020-10-08
222	s.num	4417.625	2020-10-09	Baseline	2020-10-09
222	e.num	0	2020-10-09	Baseline	2020-10-09
222	i.num	0	2020-10-09	Baseline	2020-10-09
222	se.flow	0	2020-10-09	Baseline	2020-10-09
222	q.num	0.25	2020-10-09	Baseline	2020-10-09
222	h.num	0	2020-10-09	Baseline	2020-10-09
222	r.num	94048.25	2020-10-09	Baseline	2020-10-09
222	f.num	1755.875	2020-10-09	Baseline	2020-10-09
223	s.num	4420.625	2020-10-10	Baseline	2020-10-10
223	e.num	0	2020-10-10	Baseline	2020-10-10
223	i.num	0	2020-10-10	Baseline	2020-10-10
223	se.flow	0	2020-10-10	Baseline	2020-10-10
223	q.num	0.25	2020-10-10	Baseline	2020-10-10
223	h.num	0	2020-10-10	Baseline	2020-10-10
223	r.num	94046.5	2020-10-10	Baseline	2020-10-10
223	f.num	1755.875	2020-10-10	Baseline	2020-10-10
224	s.num	4422.75	2020-10-11	Baseline	2020-10-11
224	e.num	0	2020-10-11	Baseline	2020-10-11
224	i.num	0	2020-10-11	Baseline	2020-10-11
224	se.flow	0	2020-10-11	Baseline	2020-10-11
224	q.num	0.25	2020-10-11	Baseline	2020-10-11
224	h.num	0	2020-10-11	Baseline	2020-10-11
224	r.num	94044.875	2020-10-11	Baseline	2020-10-11
224	f.num	1755.875	2020-10-11	Baseline	2020-10-11
225	s.num	4425	2020-10-12	Baseline	2020-10-12
225	e.num	0	2020-10-12	Baseline	2020-10-12
225	i.num	0	2020-10-12	Baseline	2020-10-12
225	se.flow	0	2020-10-12	Baseline	2020-10-12
225	q.num	0.25	2020-10-12	Baseline	2020-10-12
225	h.num	0	2020-10-12	Baseline	2020-10-12
225	r.num	94043.125	2020-10-12	Baseline	2020-10-12
225	f.num	1755.875	2020-10-12	Baseline	2020-10-12
226	s.num	4428.75	2020-10-13	Baseline	2020-10-13
226	e.num	0	2020-10-13	Baseline	2020-10-13
226	i.num	0	2020-10-13	Baseline	2020-10-13
226	se.flow	0	2020-10-13	Baseline	2020-10-13
226	q.num	0.25	2020-10-13	Baseline	2020-10-13
226	h.num	0	2020-10-13	Baseline	2020-10-13
226	r.num	94040	2020-10-13	Baseline	2020-10-13
226	f.num	1755.875	2020-10-13	Baseline	2020-10-13
227	s.num	4431.5	2020-10-14	Baseline	2020-10-14
227	e.num	0	2020-10-14	Baseline	2020-10-14
227	i.num	0	2020-10-14	Baseline	2020-10-14
227	se.flow	0	2020-10-14	Baseline	2020-10-14
227	q.num	0.25	2020-10-14	Baseline	2020-10-14
227	h.num	0	2020-10-14	Baseline	2020-10-14
227	r.num	94039	2020-10-14	Baseline	2020-10-14
227	f.num	1755.875	2020-10-14	Baseline	2020-10-14
228	s.num	4433.25	2020-10-15	Baseline	2020-10-15
228	e.num	0	2020-10-15	Baseline	2020-10-15
228	i.num	0	2020-10-15	Baseline	2020-10-15
228	se.flow	0	2020-10-15	Baseline	2020-10-15
228	q.num	0.25	2020-10-15	Baseline	2020-10-15
228	h.num	0	2020-10-15	Baseline	2020-10-15
228	r.num	94037.125	2020-10-15	Baseline	2020-10-15
228	f.num	1755.875	2020-10-15	Baseline	2020-10-15
229	s.num	4435.5	2020-10-16	Baseline	2020-10-16
229	e.num	0	2020-10-16	Baseline	2020-10-16
229	i.num	0	2020-10-16	Baseline	2020-10-16
229	se.flow	0	2020-10-16	Baseline	2020-10-16
229	q.num	0.25	2020-10-16	Baseline	2020-10-16
229	h.num	0	2020-10-16	Baseline	2020-10-16
229	r.num	94035.5	2020-10-16	Baseline	2020-10-16
229	f.num	1755.875	2020-10-16	Baseline	2020-10-16
230	s.num	4438.25	2020-10-17	Baseline	2020-10-17
230	e.num	0	2020-10-17	Baseline	2020-10-17
230	i.num	0	2020-10-17	Baseline	2020-10-17
230	se.flow	0	2020-10-17	Baseline	2020-10-17
230	q.num	0.25	2020-10-17	Baseline	2020-10-17
230	h.num	0	2020-10-17	Baseline	2020-10-17
230	r.num	94034.375	2020-10-17	Baseline	2020-10-17
230	f.num	1755.875	2020-10-17	Baseline	2020-10-17
231	s.num	4440.625	2020-10-18	Baseline	2020-10-18
231	e.num	0	2020-10-18	Baseline	2020-10-18
231	i.num	0	2020-10-18	Baseline	2020-10-18
231	se.flow	0	2020-10-18	Baseline	2020-10-18
231	q.num	0.25	2020-10-18	Baseline	2020-10-18
231	h.num	0	2020-10-18	Baseline	2020-10-18
231	r.num	94032.875	2020-10-18	Baseline	2020-10-18
231	f.num	1755.875	2020-10-18	Baseline	2020-10-18
232	s.num	4443.5	2020-10-19	Baseline	2020-10-19
232	e.num	0	2020-10-19	Baseline	2020-10-19
232	i.num	0	2020-10-19	Baseline	2020-10-19
232	se.flow	0	2020-10-19	Baseline	2020-10-19
232	q.num	0.25	2020-10-19	Baseline	2020-10-19
232	h.num	0	2020-10-19	Baseline	2020-10-19
232	r.num	94031.625	2020-10-19	Baseline	2020-10-19
232	f.num	1755.875	2020-10-19	Baseline	2020-10-19
233	s.num	4446.75	2020-10-20	Baseline	2020-10-20
233	e.num	0	2020-10-20	Baseline	2020-10-20
233	i.num	0	2020-10-20	Baseline	2020-10-20
233	se.flow	0	2020-10-20	Baseline	2020-10-20
233	q.num	0.25	2020-10-20	Baseline	2020-10-20
233	h.num	0	2020-10-20	Baseline	2020-10-20
233	r.num	94030.375	2020-10-20	Baseline	2020-10-20
233	f.num	1755.875	2020-10-20	Baseline	2020-10-20
234	s.num	4449.625	2020-10-21	Baseline	2020-10-21
234	e.num	0	2020-10-21	Baseline	2020-10-21
234	i.num	0	2020-10-21	Baseline	2020-10-21
234	se.flow	0	2020-10-21	Baseline	2020-10-21
234	q.num	0.25	2020-10-21	Baseline	2020-10-21
234	h.num	0	2020-10-21	Baseline	2020-10-21
234	r.num	94028.5	2020-10-21	Baseline	2020-10-21
234	f.num	1755.875	2020-10-21	Baseline	2020-10-21
235	s.num	4452.375	2020-10-22	Baseline	2020-10-22
235	e.num	0	2020-10-22	Baseline	2020-10-22
235	i.num	0	2020-10-22	Baseline	2020-10-22
235	se.flow	0	2020-10-22	Baseline	2020-10-22
235	q.num	0.25	2020-10-22	Baseline	2020-10-22
235	h.num	0	2020-10-22	Baseline	2020-10-22
235	r.num	94026.625	2020-10-22	Baseline	2020-10-22
235	f.num	1755.875	2020-10-22	Baseline	2020-10-22
236	s.num	4456.125	2020-10-23	Baseline	2020-10-23
236	e.num	0	2020-10-23	Baseline	2020-10-23
236	i.num	0	2020-10-23	Baseline	2020-10-23
236	se.flow	0	2020-10-23	Baseline	2020-10-23
236	q.num	0.25	2020-10-23	Baseline	2020-10-23
236	h.num	0	2020-10-23	Baseline	2020-10-23
236	r.num	94025.375	2020-10-23	Baseline	2020-10-23
236	f.num	1755.875	2020-10-23	Baseline	2020-10-23
237	s.num	4458.875	2020-10-24	Baseline	2020-10-24
237	e.num	0	2020-10-24	Baseline	2020-10-24
237	i.num	0	2020-10-24	Baseline	2020-10-24
237	se.flow	0	2020-10-24	Baseline	2020-10-24
237	q.num	0.25	2020-10-24	Baseline	2020-10-24
237	h.num	0	2020-10-24	Baseline	2020-10-24
237	r.num	94024.375	2020-10-24	Baseline	2020-10-24
237	f.num	1755.875	2020-10-24	Baseline	2020-10-24
238	s.num	4462.625	2020-10-25	Baseline	2020-10-25
238	e.num	0	2020-10-25	Baseline	2020-10-25
238	i.num	0	2020-10-25	Baseline	2020-10-25
238	se.flow	0	2020-10-25	Baseline	2020-10-25
238	q.num	0.25	2020-10-25	Baseline	2020-10-25
238	h.num	0	2020-10-25	Baseline	2020-10-25
238	r.num	94022.375	2020-10-25	Baseline	2020-10-25
238	f.num	1755.875	2020-10-25	Baseline	2020-10-25
239	s.num	4466	2020-10-26	Baseline	2020-10-26
239	e.num	0	2020-10-26	Baseline	2020-10-26
239	i.num	0	2020-10-26	Baseline	2020-10-26
239	se.flow	0	2020-10-26	Baseline	2020-10-26
239	q.num	0.25	2020-10-26	Baseline	2020-10-26
239	h.num	0	2020-10-26	Baseline	2020-10-26
239	r.num	94020.5	2020-10-26	Baseline	2020-10-26
239	f.num	1755.875	2020-10-26	Baseline	2020-10-26
240	s.num	4468.25	2020-10-27	Baseline	2020-10-27
240	e.num	0	2020-10-27	Baseline	2020-10-27
240	i.num	0	2020-10-27	Baseline	2020-10-27
240	se.flow	0	2020-10-27	Baseline	2020-10-27
240	q.num	0.25	2020-10-27	Baseline	2020-10-27
240	h.num	0	2020-10-27	Baseline	2020-10-27
240	r.num	94018.25	2020-10-27	Baseline	2020-10-27
240	f.num	1755.875	2020-10-27	Baseline	2020-10-27
241	s.num	4470.625	2020-10-28	Baseline	2020-10-28
241	e.num	0	2020-10-28	Baseline	2020-10-28
241	i.num	0	2020-10-28	Baseline	2020-10-28
241	se.flow	0	2020-10-28	Baseline	2020-10-28
241	q.num	0.25	2020-10-28	Baseline	2020-10-28
241	h.num	0	2020-10-28	Baseline	2020-10-28
241	r.num	94015.875	2020-10-28	Baseline	2020-10-28
241	f.num	1755.875	2020-10-28	Baseline	2020-10-28
242	s.num	4475.125	2020-10-29	Baseline	2020-10-29
242	e.num	0	2020-10-29	Baseline	2020-10-29
242	i.num	0	2020-10-29	Baseline	2020-10-29
242	se.flow	0	2020-10-29	Baseline	2020-10-29
242	q.num	0.25	2020-10-29	Baseline	2020-10-29
242	h.num	0	2020-10-29	Baseline	2020-10-29
242	r.num	94013.75	2020-10-29	Baseline	2020-10-29
242	f.num	1755.875	2020-10-29	Baseline	2020-10-29
243	s.num	4477.75	2020-10-30	Baseline	2020-10-30
243	e.num	0	2020-10-30	Baseline	2020-10-30
243	i.num	0	2020-10-30	Baseline	2020-10-30
243	se.flow	0	2020-10-30	Baseline	2020-10-30
243	q.num	0.25	2020-10-30	Baseline	2020-10-30
243	h.num	0	2020-10-30	Baseline	2020-10-30
243	r.num	94011.875	2020-10-30	Baseline	2020-10-30
243	f.num	1755.875	2020-10-30	Baseline	2020-10-30
244	s.num	4481.75	2020-10-31	Baseline	2020-10-31
244	e.num	0	2020-10-31	Baseline	2020-10-31
244	i.num	0	2020-10-31	Baseline	2020-10-31
244	se.flow	0	2020-10-31	Baseline	2020-10-31
244	q.num	0.25	2020-10-31	Baseline	2020-10-31
244	h.num	0	2020-10-31	Baseline	2020-10-31
244	r.num	94010.25	2020-10-31	Baseline	2020-10-31
244	f.num	1755.875	2020-10-31	Baseline	2020-10-31
245	s.num	4484.375	2020-11-01	Baseline	2020-11-01
245	e.num	0	2020-11-01	Baseline	2020-11-01
245	i.num	0	2020-11-01	Baseline	2020-11-01
245	se.flow	0	2020-11-01	Baseline	2020-11-01
245	q.num	0.25	2020-11-01	Baseline	2020-11-01
245	h.num	0	2020-11-01	Baseline	2020-11-01
245	r.num	94008.75	2020-11-01	Baseline	2020-11-01
245	f.num	1755.875	2020-11-01	Baseline	2020-11-01
246	s.num	4487.25	2020-11-02	Baseline	2020-11-02
246	e.num	0	2020-11-02	Baseline	2020-11-02
246	i.num	0	2020-11-02	Baseline	2020-11-02
246	se.flow	0	2020-11-02	Baseline	2020-11-02
246	q.num	0.25	2020-11-02	Baseline	2020-11-02
246	h.num	0	2020-11-02	Baseline	2020-11-02
246	r.num	94006.875	2020-11-02	Baseline	2020-11-02
246	f.num	1755.875	2020-11-02	Baseline	2020-11-02
247	s.num	4490.375	2020-11-03	Baseline	2020-11-03
247	e.num	0	2020-11-03	Baseline	2020-11-03
247	i.num	0	2020-11-03	Baseline	2020-11-03
247	se.flow	0	2020-11-03	Baseline	2020-11-03
247	q.num	0.25	2020-11-03	Baseline	2020-11-03
247	h.num	0	2020-11-03	Baseline	2020-11-03
247	r.num	94004.375	2020-11-03	Baseline	2020-11-03
247	f.num	1755.875	2020-11-03	Baseline	2020-11-03
248	s.num	4492.875	2020-11-04	Baseline	2020-11-04
248	e.num	0	2020-11-04	Baseline	2020-11-04
248	i.num	0	2020-11-04	Baseline	2020-11-04
248	se.flow	0	2020-11-04	Baseline	2020-11-04
248	q.num	0.25	2020-11-04	Baseline	2020-11-04
248	h.num	0	2020-11-04	Baseline	2020-11-04
248	r.num	94002.75	2020-11-04	Baseline	2020-11-04
248	f.num	1755.875	2020-11-04	Baseline	2020-11-04
249	s.num	4496.375	2020-11-05	Baseline	2020-11-05
249	e.num	0	2020-11-05	Baseline	2020-11-05
249	i.num	0	2020-11-05	Baseline	2020-11-05
249	se.flow	0	2020-11-05	Baseline	2020-11-05
249	q.num	0.25	2020-11-05	Baseline	2020-11-05
249	h.num	0	2020-11-05	Baseline	2020-11-05
249	r.num	94001	2020-11-05	Baseline	2020-11-05
249	f.num	1755.875	2020-11-05	Baseline	2020-11-05
250	s.num	4499	2020-11-06	Baseline	2020-11-06
250	e.num	0	2020-11-06	Baseline	2020-11-06
250	i.num	0	2020-11-06	Baseline	2020-11-06
250	se.flow	0	2020-11-06	Baseline	2020-11-06
250	q.num	0.25	2020-11-06	Baseline	2020-11-06
250	h.num	0	2020-11-06	Baseline	2020-11-06
250	r.num	93998.375	2020-11-06	Baseline	2020-11-06
[truncated: 10,001 more rows]
