# Supplementary material for: Flexible, Freely Available Stochastic Individual Contact Model for Exploring COVID-19 Intervention and Control Strategies: Development and Simulation
Source: JMIR Public Health Surveill. 2020 Sep 18;6(3):e18965. doi: 10.2196/18965 (PMC7505685; doi:10.2196/18965)
Supplement: Multimedia Appendix 2 [file publichealth_v6i3e18965_app2.zip › baseline_scenarios_06_10.csv]

time	compartment	count	experiment	NDate
1	s.num	287337	Baseline	2020-03-02
1	e.num	NaN	Baseline	2020-03-02
1	i.num	3	Baseline	2020-03-02
1	se.flow	0	Baseline	2020-03-02
1	q.num	NaN	Baseline	2020-03-02
1	h.num	NaN	Baseline	2020-03-02
1	r.num	NaN	Baseline	2020-03-02
1	f.num	NaN	Baseline	2020-03-02
2	s.num	287340.25	Baseline	2020-03-03
2	e.num	5.25	Baseline	2020-03-03
2	i.num	3	Baseline	2020-03-03
2	se.flow	0.5	Baseline	2020-03-03
2	q.num	0	Baseline	2020-03-03
2	h.num	0	Baseline	2020-03-03
2	r.num	0	Baseline	2020-03-03
2	f.num	0	Baseline	2020-03-03
3	s.num	287341.75	Baseline	2020-03-04
3	e.num	5.875	Baseline	2020-03-04
3	i.num	3.75	Baseline	2020-03-04
3	se.flow	1.375	Baseline	2020-03-04
3	q.num	0.25	Baseline	2020-03-04
3	h.num	0	Baseline	2020-03-04
3	r.num	0	Baseline	2020-03-04
3	f.num	0	Baseline	2020-03-04
4	s.num	287342.25	Baseline	2020-03-05
4	e.num	7.375	Baseline	2020-03-05
4	i.num	5	Baseline	2020-03-05
4	se.flow	1.5	Baseline	2020-03-05
4	q.num	0.375	Baseline	2020-03-05
4	h.num	0.25	Baseline	2020-03-05
4	r.num	0	Baseline	2020-03-05
4	f.num	0	Baseline	2020-03-05
5	s.num	287342.25	Baseline	2020-03-06
5	e.num	8.75	Baseline	2020-03-06
5	i.num	6.625	Baseline	2020-03-06
5	se.flow	2.375	Baseline	2020-03-06
5	q.num	0.625	Baseline	2020-03-06
5	h.num	0.375	Baseline	2020-03-06
5	r.num	0	Baseline	2020-03-06
5	f.num	0	Baseline	2020-03-06
6	s.num	287341.75	Baseline	2020-03-07
6	e.num	11.5	Baseline	2020-03-07
6	i.num	8.5	Baseline	2020-03-07
6	se.flow	2.125	Baseline	2020-03-07
6	q.num	1	Baseline	2020-03-07
6	h.num	0.375	Baseline	2020-03-07
6	r.num	0	Baseline	2020-03-07
6	f.num	0	Baseline	2020-03-07
7	s.num	287337.125	Baseline	2020-03-08
7	e.num	15.5	Baseline	2020-03-08
7	i.num	10.75	Baseline	2020-03-08
7	se.flow	3.5	Baseline	2020-03-08
7	q.num	1.375	Baseline	2020-03-08
7	h.num	0.375	Baseline	2020-03-08
7	r.num	0.125	Baseline	2020-03-08
7	f.num	0	Baseline	2020-03-08
8	s.num	287332.5	Baseline	2020-03-09
8	e.num	19.625	Baseline	2020-03-09
8	i.num	13.25	Baseline	2020-03-09
8	se.flow	4.75	Baseline	2020-03-09
8	q.num	1.375	Baseline	2020-03-09
8	h.num	0.125	Baseline	2020-03-09
8	r.num	1.375	Baseline	2020-03-09
8	f.num	0	Baseline	2020-03-09
9	s.num	287323.625	Baseline	2020-03-10
9	e.num	26.25	Baseline	2020-03-10
9	i.num	16.125	Baseline	2020-03-10
9	se.flow	6.375	Baseline	2020-03-10
9	q.num	2.125	Baseline	2020-03-10
9	h.num	0.375	Baseline	2020-03-10
9	r.num	2.375	Baseline	2020-03-10
9	f.num	0	Baseline	2020-03-10
10	s.num	287314	Baseline	2020-03-11
10	e.num	33.5	Baseline	2020-03-11
10	i.num	20.25	Baseline	2020-03-11
10	se.flow	7.875	Baseline	2020-03-11
10	q.num	2.625	Baseline	2020-03-11
10	h.num	0.75	Baseline	2020-03-11
10	r.num	3.375	Baseline	2020-03-11
10	f.num	0	Baseline	2020-03-11
11	s.num	287301.25	Baseline	2020-03-12
11	e.num	42	Baseline	2020-03-12
11	i.num	25.75	Baseline	2020-03-12
11	se.flow	9.25	Baseline	2020-03-12
11	q.num	3	Baseline	2020-03-12
11	h.num	0.5	Baseline	2020-03-12
11	r.num	5.375	Baseline	2020-03-12
11	f.num	0	Baseline	2020-03-12
12	s.num	287280.25	Baseline	2020-03-13
12	e.num	53.75	Baseline	2020-03-13
12	i.num	32.125	Baseline	2020-03-13
12	se.flow	11.875	Baseline	2020-03-13
12	q.num	4	Baseline	2020-03-13
12	h.num	1.125	Baseline	2020-03-13
12	r.num	7.5	Baseline	2020-03-13
12	f.num	0	Baseline	2020-03-13
13	s.num	287258.75	Baseline	2020-03-14
13	e.num	67	Baseline	2020-03-14
13	i.num	41.125	Baseline	2020-03-14
13	se.flow	15.375	Baseline	2020-03-14
13	q.num	5.375	Baseline	2020-03-14
13	h.num	1	Baseline	2020-03-14
13	r.num	10.125	Baseline	2020-03-14
13	f.num	0.25	Baseline	2020-03-14
14	s.num	287231.125	Baseline	2020-03-15
14	e.num	81.375	Baseline	2020-03-15
14	i.num	52.875	Baseline	2020-03-15
14	se.flow	17.875	Baseline	2020-03-15
14	q.num	5.75	Baseline	2020-03-15
14	h.num	1.5	Baseline	2020-03-15
14	r.num	13.875	Baseline	2020-03-15
14	f.num	0.25	Baseline	2020-03-15
15	s.num	287191.25	Baseline	2020-03-16
15	e.num	102.125	Baseline	2020-03-16
15	i.num	66.375	Baseline	2020-03-16
15	se.flow	22.125	Baseline	2020-03-16
15	q.num	7.625	Baseline	2020-03-16
15	h.num	1.875	Baseline	2020-03-16
15	r.num	18.5	Baseline	2020-03-16
15	f.num	0.25	Baseline	2020-03-16
16	s.num	287145.875	Baseline	2020-03-17
16	e.num	125	Baseline	2020-03-17
16	i.num	83.625	Baseline	2020-03-17
16	se.flow	27.375	Baseline	2020-03-17
16	q.num	9.5	Baseline	2020-03-17
16	h.num	2.125	Baseline	2020-03-17
16	r.num	24.5	Baseline	2020-03-17
16	f.num	0.5	Baseline	2020-03-17
17	s.num	287089.625	Baseline	2020-03-18
17	e.num	152.25	Baseline	2020-03-18
17	i.num	103	Baseline	2020-03-18
17	se.flow	33.75	Baseline	2020-03-18
17	q.num	12.75	Baseline	2020-03-18
17	h.num	3	Baseline	2020-03-18
17	r.num	32.125	Baseline	2020-03-18
17	f.num	0.625	Baseline	2020-03-18
18	s.num	287023.375	Baseline	2020-03-19
18	e.num	183.375	Baseline	2020-03-19
18	i.num	128.75	Baseline	2020-03-19
18	se.flow	38	Baseline	2020-03-19
18	q.num	14.625	Baseline	2020-03-19
18	h.num	3.875	Baseline	2020-03-19
18	r.num	41.875	Baseline	2020-03-19
18	f.num	0.875	Baseline	2020-03-19
19	s.num	286928.5	Baseline	2020-03-20
19	e.num	236	Baseline	2020-03-20
19	i.num	154.375	Baseline	2020-03-20
19	se.flow	56.125	Baseline	2020-03-20
19	q.num	20.625	Baseline	2020-03-20
19	h.num	5.75	Baseline	2020-03-20
19	r.num	54.25	Baseline	2020-03-20
19	f.num	1.25	Baseline	2020-03-20
20	s.num	286817.5	Baseline	2020-03-21
20	e.num	290.75	Baseline	2020-03-21
20	i.num	189.375	Baseline	2020-03-21
20	se.flow	61.875	Baseline	2020-03-21
20	q.num	26.75	Baseline	2020-03-21
20	h.num	7	Baseline	2020-03-21
20	r.num	69.375	Baseline	2020-03-21
20	f.num	1.5	Baseline	2020-03-21
21	s.num	286676.875	Baseline	2020-03-22
21	e.num	362.25	Baseline	2020-03-22
21	i.num	234.5	Baseline	2020-03-22
21	se.flow	77.875	Baseline	2020-03-22
21	q.num	31.75	Baseline	2020-03-22
21	h.num	8.5	Baseline	2020-03-22
21	r.num	89.125	Baseline	2020-03-22
21	f.num	1.75	Baseline	2020-03-22
22	s.num	286504.625	Baseline	2020-03-23
22	e.num	446.5	Baseline	2020-03-23
22	i.num	291.125	Baseline	2020-03-23
22	se.flow	98.25	Baseline	2020-03-23
22	q.num	38.875	Baseline	2020-03-23
22	h.num	9.875	Baseline	2020-03-23
22	r.num	113.125	Baseline	2020-03-23
22	f.num	1.875	Baseline	2020-03-23
23	s.num	286278	Baseline	2020-03-24
23	e.num	564.875	Baseline	2020-03-24
23	i.num	361.125	Baseline	2020-03-24
23	se.flow	133.5	Baseline	2020-03-24
23	q.num	46.375	Baseline	2020-03-24
23	h.num	13.375	Baseline	2020-03-24
23	r.num	142.75	Baseline	2020-03-24
23	f.num	2.625	Baseline	2020-03-24
24	s.num	286001.875	Baseline	2020-03-25
24	e.num	705.125	Baseline	2020-03-25
24	i.num	451.75	Baseline	2020-03-25
24	se.flow	149.625	Baseline	2020-03-25
24	q.num	54.875	Baseline	2020-03-25
24	h.num	14.25	Baseline	2020-03-25
24	r.num	180.125	Baseline	2020-03-25
24	f.num	4	Baseline	2020-03-25
25	s.num	285652.75	Baseline	2020-03-26
25	e.num	883.625	Baseline	2020-03-26
25	i.num	561.5	Baseline	2020-03-26
25	se.flow	202.375	Baseline	2020-03-26
25	q.num	69	Baseline	2020-03-26
25	h.num	16.625	Baseline	2020-03-26
25	r.num	226.125	Baseline	2020-03-26
25	f.num	4.125	Baseline	2020-03-26
26	s.num	285233.75	Baseline	2020-03-27
26	e.num	1090.375	Baseline	2020-03-27
26	i.num	701.625	Baseline	2020-03-27
26	se.flow	236.75	Baseline	2020-03-27
26	q.num	84.125	Baseline	2020-03-27
26	h.num	21.125	Baseline	2020-03-27
26	r.num	282	Baseline	2020-03-27
26	f.num	4.5	Baseline	2020-03-27
27	s.num	284719.75	Baseline	2020-03-28
27	e.num	1337.625	Baseline	2020-03-28
27	i.num	876	Baseline	2020-03-28
27	se.flow	293.625	Baseline	2020-03-28
27	q.num	104	Baseline	2020-03-28
27	h.num	27.75	Baseline	2020-03-28
27	r.num	351.625	Baseline	2020-03-28
27	f.num	4.75	Baseline	2020-03-28
28	s.num	284070.25	Baseline	2020-03-29
28	e.num	1656.5	Baseline	2020-03-29
28	i.num	1090.75	Baseline	2020-03-29
28	se.flow	367.25	Baseline	2020-03-29
28	q.num	127.125	Baseline	2020-03-29
28	h.num	36.25	Baseline	2020-03-29
28	r.num	438.5	Baseline	2020-03-29
28	f.num	6	Baseline	2020-03-29
29	s.num	283249.25	Baseline	2020-03-30
29	e.num	2067	Baseline	2020-03-30
29	i.num	1351.625	Baseline	2020-03-30
29	se.flow	467.125	Baseline	2020-03-30
29	q.num	159.75	Baseline	2020-03-30
29	h.num	43.625	Baseline	2020-03-30
29	r.num	547.25	Baseline	2020-03-30
29	f.num	7.75	Baseline	2020-03-30
30	s.num	282235.875	Baseline	2020-03-31
30	e.num	2575.25	Baseline	2020-03-31
30	i.num	1669.125	Baseline	2020-03-31
30	se.flow	569	Baseline	2020-03-31
30	q.num	201.875	Baseline	2020-03-31
30	h.num	53.75	Baseline	2020-03-31
30	r.num	683.625	Baseline	2020-03-31
30	f.num	9.625	Baseline	2020-03-31
31	s.num	281018.375	Baseline	2020-04-01
31	e.num	3160.75	Baseline	2020-04-01
31	i.num	2069.25	Baseline	2020-04-01
31	se.flow	684.5	Baseline	2020-04-01
31	q.num	249.125	Baseline	2020-04-01
31	h.num	69	Baseline	2020-04-01
31	r.num	852	Baseline	2020-04-01
31	f.num	11.875	Baseline	2020-04-01
32	s.num	279488.375	Baseline	2020-04-02
32	e.num	3907.625	Baseline	2020-04-02
32	i.num	2566.125	Baseline	2020-04-02
32	se.flow	868.375	Baseline	2020-04-02
32	q.num	309.875	Baseline	2020-04-02
32	h.num	85.25	Baseline	2020-04-02
32	r.num	1061.125	Baseline	2020-04-02
32	f.num	14.875	Baseline	2020-04-02
33	s.num	277589.375	Baseline	2020-04-03
33	e.num	4839.875	Baseline	2020-04-03
33	i.num	3178.5	Baseline	2020-04-03
33	se.flow	1067	Baseline	2020-04-03
33	q.num	385	Baseline	2020-04-03
33	h.num	103.875	Baseline	2020-04-03
33	r.num	1321	Baseline	2020-04-03
33	f.num	19.75	Baseline	2020-04-03
34	s.num	275289.75	Baseline	2020-04-04
34	e.num	5943.125	Baseline	2020-04-04
34	i.num	3937.875	Baseline	2020-04-04
34	se.flow	1308.375	Baseline	2020-04-04
34	q.num	477.125	Baseline	2020-04-04
34	h.num	124.25	Baseline	2020-04-04
34	r.num	1644	Baseline	2020-04-04
34	f.num	25.125	Baseline	2020-04-04
35	s.num	272455.375	Baseline	2020-04-05
35	e.num	7302.5	Baseline	2020-04-05
35	i.num	4876.625	Baseline	2020-04-05
35	se.flow	1605.625	Baseline	2020-04-05
35	q.num	587.75	Baseline	2020-04-05
35	h.num	149.25	Baseline	2020-04-05
35	r.num	2042.875	Baseline	2020-04-05
35	f.num	31.5	Baseline	2020-04-05
36	s.num	269035.375	Baseline	2020-04-06
36	e.num	8905.5	Baseline	2020-04-06
36	i.num	6015.25	Baseline	2020-04-06
36	se.flow	1959.875	Baseline	2020-04-06
36	q.num	731.5	Baseline	2020-04-06
36	h.num	187.125	Baseline	2020-04-06
36	r.num	2535	Baseline	2020-04-06
36	f.num	38.625	Baseline	2020-04-06
37	s.num	264841	Baseline	2020-04-07
37	e.num	10871	Baseline	2020-04-07
37	i.num	7408.375	Baseline	2020-04-07
37	se.flow	2419.625	Baseline	2020-04-07
37	q.num	909.375	Baseline	2020-04-07
37	h.num	230	Baseline	2020-04-07
37	r.num	3143.5	Baseline	2020-04-07
37	f.num	47.625	Baseline	2020-04-07
38	s.num	259752.375	Baseline	2020-04-08
38	e.num	13236.625	Baseline	2020-04-08
38	i.num	9111.875	Baseline	2020-04-08
38	se.flow	2961	Baseline	2020-04-08
38	q.num	1112.5	Baseline	2020-04-08
38	h.num	283.125	Baseline	2020-04-08
38	r.num	3898.125	Baseline	2020-04-08
38	f.num	57.125	Baseline	2020-04-08
39	s.num	253720.25	Baseline	2020-04-09
39	e.num	15951.75	Baseline	2020-04-09
39	i.num	11170.375	Baseline	2020-04-09
39	se.flow	3517.375	Baseline	2020-04-09
39	q.num	1370.875	Baseline	2020-04-09
39	h.num	344.625	Baseline	2020-04-09
39	r.num	4828.25	Baseline	2020-04-09
39	f.num	69.75	Baseline	2020-04-09
40	s.num	246641.25	Baseline	2020-04-10
40	e.num	18998.875	Baseline	2020-04-10
40	i.num	13637.25	Baseline	2020-04-10
40	se.flow	4147.125	Baseline	2020-04-10
40	q.num	1687.875	Baseline	2020-04-10
40	h.num	433.375	Baseline	2020-04-10
40	r.num	5972.5	Baseline	2020-04-10
40	f.num	85.25	Baseline	2020-04-10
41	s.num	238266	Baseline	2020-04-11
41	e.num	22522.875	Baseline	2020-04-11
41	i.num	16589.375	Baseline	2020-04-11
41	se.flow	4999	Baseline	2020-04-11
41	q.num	2066.5	Baseline	2020-04-11
41	h.num	530	Baseline	2020-04-11
41	r.num	7379.125	Baseline	2020-04-11
41	f.num	104.25	Baseline	2020-04-11
42	s.num	228604.5	Baseline	2020-04-12
42	e.num	26406	Baseline	2020-04-12
42	i.num	20064.875	Baseline	2020-04-12
42	se.flow	5811.5	Baseline	2020-04-12
42	q.num	2516.25	Baseline	2020-04-12
42	h.num	638.375	Baseline	2020-04-12
42	r.num	9099.75	Baseline	2020-04-12
42	f.num	130.75	Baseline	2020-04-12
43	s.num	217501	Baseline	2020-04-13
43	e.num	30671.25	Baseline	2020-04-13
43	i.num	24100.625	Baseline	2020-04-13
43	se.flow	6783.875	Baseline	2020-04-13
43	q.num	3059.125	Baseline	2020-04-13
43	h.num	776.125	Baseline	2020-04-13
43	r.num	11193.5	Baseline	2020-04-13
43	f.num	164.375	Baseline	2020-04-13
44	s.num	205133.75	Baseline	2020-04-14
44	e.num	35026.75	Baseline	2020-04-14
44	i.num	28745.625	Baseline	2020-04-14
44	se.flow	7659.375	Baseline	2020-04-14
44	q.num	3694.5	Baseline	2020-04-14
44	h.num	938.75	Baseline	2020-04-14
44	r.num	13730.25	Baseline	2020-04-14
44	f.num	201.875	Baseline	2020-04-14
45	s.num	191549.5	Baseline	2020-04-15
45	e.num	39338.5	Baseline	2020-04-15
45	i.num	34022.75	Baseline	2020-04-15
45	se.flow	8604.25	Baseline	2020-04-15
45	q.num	4418	Baseline	2020-04-15
45	h.num	1109.625	Baseline	2020-04-15
45	r.num	16786	Baseline	2020-04-15
45	f.num	249.5	Baseline	2020-04-15
46	s.num	176949.5	Baseline	2020-04-16
46	e.num	43362	Baseline	2020-04-16
46	i.num	39814.5	Baseline	2020-04-16
46	se.flow	9457	Baseline	2020-04-16
46	q.num	5280	Baseline	2020-04-16
46	h.num	1319.875	Baseline	2020-04-16
46	r.num	20446.375	Baseline	2020-04-16
46	f.num	304.875	Baseline	2020-04-16
47	s.num	161531.125	Baseline	2020-04-17
47	e.num	46937.125	Baseline	2020-04-17
47	i.num	46069.125	Baseline	2020-04-17
47	se.flow	10186.625	Baseline	2020-04-17
47	q.num	6221.75	Baseline	2020-04-17
47	h.num	1552	Baseline	2020-04-17
47	r.num	24791.25	Baseline	2020-04-17
47	f.num	380.25	Baseline	2020-04-17
48	s.num	145730	Baseline	2020-04-18
48	e.num	49700.25	Baseline	2020-04-18
48	i.num	52612.5	Baseline	2020-04-18
48	se.flow	10738.125	Baseline	2020-04-18
48	q.num	7272.125	Baseline	2020-04-18
48	h.num	1791	Baseline	2020-04-18
48	r.num	29906.375	Baseline	2020-04-18
48	f.num	471.375	Baseline	2020-04-18
49	s.num	129948.375	Baseline	2020-04-19
49	e.num	51414	Baseline	2020-04-19
49	i.num	59216.5	Baseline	2020-04-19
49	se.flow	11050.5	Baseline	2020-04-19
49	q.num	8397.375	Baseline	2020-04-19
49	h.num	2056.875	Baseline	2020-04-19
49	r.num	35865.375	Baseline	2020-04-19
49	f.num	587.5	Baseline	2020-04-19
50	s.num	114630.25	Baseline	2020-04-20
50	e.num	51872.375	Baseline	2020-04-20
50	i.num	65653.75	Baseline	2020-04-20
50	se.flow	10998.125	Baseline	2020-04-20
50	q.num	9577.25	Baseline	2020-04-20
50	h.num	2305.5	Baseline	2020-04-20
50	r.num	42721.625	Baseline	2020-04-20
50	f.num	725.25	Baseline	2020-04-20
51	s.num	100169.625	Baseline	2020-04-21
51	e.num	50997.625	Baseline	2020-04-21
51	i.num	71549.375	Baseline	2020-04-21
51	se.flow	10673	Baseline	2020-04-21
51	q.num	10798.375	Baseline	2020-04-21
51	h.num	2560.25	Baseline	2020-04-21
51	r.num	50522.375	Baseline	2020-04-21
51	f.num	890.75	Baseline	2020-04-21
52	s.num	86797.625	Baseline	2020-04-22
52	e.num	48934.5	Baseline	2020-04-22
52	i.num	76591.75	Baseline	2020-04-22
52	se.flow	10167.25	Baseline	2020-04-22
52	q.num	12006.875	Baseline	2020-04-22
52	h.num	2801.625	Baseline	2020-04-22
52	r.num	59274.75	Baseline	2020-04-22
52	f.num	1084.375	Baseline	2020-04-22
53	s.num	74711.625	Baseline	2020-04-23
53	e.num	45865.875	Baseline	2020-04-23
53	i.num	80480.5	Baseline	2020-04-23
53	se.flow	9444.875	Baseline	2020-04-23
53	q.num	13152	Baseline	2020-04-23
53	h.num	3028.375	Baseline	2020-04-23
53	r.num	68956.375	Baseline	2020-04-23
53	f.num	1301.625	Baseline	2020-04-23
54	s.num	64098.625	Baseline	2020-04-24
54	e.num	41968.25	Baseline	2020-04-24
54	i.num	83031.125	Baseline	2020-04-24
54	se.flow	8491.75	Baseline	2020-04-24
54	q.num	14163.25	Baseline	2020-04-24
54	h.num	3189.625	Baseline	2020-04-24
54	r.num	79509	Baseline	2020-04-24
54	f.num	1540.875	Baseline	2020-04-24
55	s.num	54902.375	Baseline	2020-04-25
55	e.num	37603.5	Baseline	2020-04-25
55	i.num	83964.375	Baseline	2020-04-25
55	se.flow	7549.125	Baseline	2020-04-25
55	q.num	15091.25	Baseline	2020-04-25
55	h.num	3326.75	Baseline	2020-04-25
55	r.num	90825	Baseline	2020-04-25
55	f.num	1791.75	Baseline	2020-04-25
56	s.num	47079.25	Baseline	2020-04-26
56	e.num	33026.25	Baseline	2020-04-26
56	i.num	83413.125	Baseline	2020-04-26
56	se.flow	6574.25	Baseline	2020-04-26
56	q.num	15718.75	Baseline	2020-04-26
56	h.num	3434	Baseline	2020-04-26
56	r.num	102781.375	Baseline	2020-04-26
56	f.num	2053.375	Baseline	2020-04-26
57	s.num	40549.375	Baseline	2020-04-27
57	e.num	28454.125	Baseline	2020-04-27
57	i.num	81423.625	Baseline	2020-04-27
57	se.flow	5573	Baseline	2020-04-27
57	q.num	16075.75	Baseline	2020-04-27
57	h.num	3464.5	Baseline	2020-04-27
57	r.num	115214.875	Baseline	2020-04-27
57	f.num	2324.75	Baseline	2020-04-27
58	s.num	35140.875	Baseline	2020-04-28
58	e.num	24145.625	Baseline	2020-04-28
58	i.num	78095.5	Baseline	2020-04-28
58	se.flow	4704.75	Baseline	2020-04-28
58	q.num	16166.375	Baseline	2020-04-28
58	h.num	3434.625	Baseline	2020-04-28
58	r.num	127931.875	Baseline	2020-04-28
58	f.num	2595.25	Baseline	2020-04-28
59	s.num	30665.25	Baseline	2020-04-29
59	e.num	20266	Baseline	2020-04-29
59	i.num	73584.125	Baseline	2020-04-29
59	se.flow	3959.625	Baseline	2020-04-29
59	q.num	16013.875	Baseline	2020-04-29
59	h.num	3387.875	Baseline	2020-04-29
59	r.num	140735.25	Baseline	2020-04-29
59	f.num	2863	Baseline	2020-04-29
60	s.num	26994.625	Baseline	2020-04-30
60	e.num	16847.25	Baseline	2020-04-30
60	i.num	68277.25	Baseline	2020-04-30
60	se.flow	3279.625	Baseline	2020-04-30
60	q.num	15601.625	Baseline	2020-04-30
60	h.num	3251.375	Baseline	2020-04-30
60	r.num	153427.5	Baseline	2020-04-30
60	f.num	3117.5	Baseline	2020-04-30
61	s.num	24029.25	Baseline	2020-05-01
61	e.num	13867	Baseline	2020-05-01
61	i.num	62374.125	Baseline	2020-05-01
61	se.flow	2693.375	Baseline	2020-05-01
61	q.num	14965.5	Baseline	2020-05-01
61	h.num	3105.25	Baseline	2020-05-01
61	r.num	165803.75	Baseline	2020-05-01
61	f.num	3375.25	Baseline	2020-05-01
62	s.num	21619.375	Baseline	2020-05-02
62	e.num	11343.25	Baseline	2020-05-02
62	i.num	56213.125	Baseline	2020-05-02
62	se.flow	2197.5	Baseline	2020-05-02
62	q.num	14131.25	Baseline	2020-05-02
62	h.num	2901.375	Baseline	2020-05-02
62	r.num	177698.375	Baseline	2020-05-02
62	f.num	3614.75	Baseline	2020-05-02
63	s.num	19715.5	Baseline	2020-05-03
63	e.num	9192.5	Baseline	2020-05-03
63	i.num	49962.375	Baseline	2020-05-03
63	se.flow	1758.25	Baseline	2020-05-03
63	q.num	13195.625	Baseline	2020-05-03
63	h.num	2659.375	Baseline	2020-05-03
63	r.num	188963.625	Baseline	2020-05-03
63	f.num	3836	Baseline	2020-05-03
64	s.num	18154.375	Baseline	2020-05-04
64	e.num	7445.5	Baseline	2020-05-04
64	i.num	43916.375	Baseline	2020-05-04
64	se.flow	1448.125	Baseline	2020-05-04
64	q.num	12109.75	Baseline	2020-05-04
64	h.num	2404.625	Baseline	2020-05-04
64	r.num	199466	Baseline	2020-05-04
64	f.num	4031.125	Baseline	2020-05-04
65	s.num	16889.75	Baseline	2020-05-05
65	e.num	6023.875	Baseline	2020-05-05
65	i.num	38131.125	Baseline	2020-05-05
65	se.flow	1183.125	Baseline	2020-05-05
65	q.num	10976.25	Baseline	2020-05-05
65	h.num	2173.5	Baseline	2020-05-05
65	r.num	209129.625	Baseline	2020-05-05
65	f.num	4206.125	Baseline	2020-05-05
66	s.num	15835.375	Baseline	2020-05-06
66	e.num	4906.125	Baseline	2020-05-06
66	i.num	32773.75	Baseline	2020-05-06
66	se.flow	991.375	Baseline	2020-05-06
66	q.num	9807.5	Baseline	2020-05-06
66	h.num	1944.625	Baseline	2020-05-06
66	r.num	217912	Baseline	2020-05-06
66	f.num	4354.75	Baseline	2020-05-06
67	s.num	14996.625	Baseline	2020-05-07
67	e.num	3989	Baseline	2020-05-07
67	i.num	27913.375	Baseline	2020-05-07
67	se.flow	796.5	Baseline	2020-05-07
67	q.num	8671.75	Baseline	2020-05-07
67	h.num	1689.375	Baseline	2020-05-07
67	r.num	225782.625	Baseline	2020-05-07
67	f.num	4491.875	Baseline	2020-05-07
68	s.num	14330.375	Baseline	2020-05-08
68	e.num	3229.375	Baseline	2020-05-08
68	i.num	23599	Baseline	2020-05-08
68	se.flow	632.5	Baseline	2020-05-08
68	q.num	7539.125	Baseline	2020-05-08
68	h.num	1483.5	Baseline	2020-05-08
68	r.num	232756.125	Baseline	2020-05-08
68	f.num	4599.625	Baseline	2020-05-08
69	s.num	13780.25	Baseline	2020-05-09
69	e.num	2624.125	Baseline	2020-05-09
69	i.num	19800.5	Baseline	2020-05-09
69	se.flow	528	Baseline	2020-05-09
69	q.num	6495.75	Baseline	2020-05-09
69	h.num	1284.625	Baseline	2020-05-09
69	r.num	238871.75	Baseline	2020-05-09
69	f.num	4683	Baseline	2020-05-09
70	s.num	13348.625	Baseline	2020-05-10
70	e.num	2116.125	Baseline	2020-05-10
70	i.num	16507.875	Baseline	2020-05-10
70	se.flow	415.5	Baseline	2020-05-10
70	q.num	5547.75	Baseline	2020-05-10
70	h.num	1105.25	Baseline	2020-05-10
70	r.num	244168.375	Baseline	2020-05-10
70	f.num	4749.25	Baseline	2020-05-10
71	s.num	12987.5	Baseline	2020-05-11
71	e.num	1715.25	Baseline	2020-05-11
71	i.num	13670.375	Baseline	2020-05-11
71	se.flow	345.75	Baseline	2020-05-11
71	q.num	4697.625	Baseline	2020-05-11
71	h.num	953	Baseline	2020-05-11
71	r.num	248714.25	Baseline	2020-05-11
71	f.num	4807	Baseline	2020-05-11
72	s.num	12703.25	Baseline	2020-05-12
72	e.num	1385.625	Baseline	2020-05-12
72	i.num	11277.25	Baseline	2020-05-12
72	se.flow	276.625	Baseline	2020-05-12
72	q.num	3933.75	Baseline	2020-05-12
72	h.num	814.125	Baseline	2020-05-12
72	r.num	252579.5	Baseline	2020-05-12
72	f.num	4854.25	Baseline	2020-05-12
73	s.num	12469.625	Baseline	2020-05-13
73	e.num	1128.25	Baseline	2020-05-13
73	i.num	9244.25	Baseline	2020-05-13
73	se.flow	230.5	Baseline	2020-05-13
73	q.num	3290.375	Baseline	2020-05-13
73	h.num	680.125	Baseline	2020-05-13
73	r.num	255846.125	Baseline	2020-05-13
73	f.num	4891.625	Baseline	2020-05-13
74	s.num	12289.625	Baseline	2020-05-14
74	e.num	909.875	Baseline	2020-05-14
74	i.num	7551.375	Baseline	2020-05-14
74	se.flow	178.75	Baseline	2020-05-14
74	q.num	2733.25	Baseline	2020-05-14
74	h.num	566.125	Baseline	2020-05-14
74	r.num	258578.25	Baseline	2020-05-14
74	f.num	4925.375	Baseline	2020-05-14
75	s.num	12144.75	Baseline	2020-05-15
75	e.num	734.5	Baseline	2020-05-15
75	i.num	6162.875	Baseline	2020-05-15
75	se.flow	145	Baseline	2020-05-15
75	q.num	2255.375	Baseline	2020-05-15
75	h.num	466.25	Baseline	2020-05-15
75	r.num	260842.375	Baseline	2020-05-15
75	f.num	4949	Baseline	2020-05-15
76	s.num	12020	Baseline	2020-05-16
76	e.num	601.5	Baseline	2020-05-16
76	i.num	5013.25	Baseline	2020-05-16
76	se.flow	126.875	Baseline	2020-05-16
76	q.num	1847.75	Baseline	2020-05-16
76	h.num	386.625	Baseline	2020-05-16
76	r.num	262722.25	Baseline	2020-05-16
76	f.num	4968.25	Baseline	2020-05-16
77	s.num	11935.875	Baseline	2020-05-17
77	e.num	478.25	Baseline	2020-05-17
77	i.num	4065.125	Baseline	2020-05-17
77	se.flow	88.25	Baseline	2020-05-17
77	q.num	1520.25	Baseline	2020-05-17
77	h.num	310.625	Baseline	2020-05-17
77	r.num	264262.875	Baseline	2020-05-17
77	f.num	4988.875	Baseline	2020-05-17
78	s.num	11863.5	Baseline	2020-05-18
78	e.num	384.5	Baseline	2020-05-18
78	i.num	3293.75	Baseline	2020-05-18
78	se.flow	76	Baseline	2020-05-18
78	q.num	1237.875	Baseline	2020-05-18
78	h.num	257.875	Baseline	2020-05-18
78	r.num	265524.5	Baseline	2020-05-18
78	f.num	5004	Baseline	2020-05-18
79	s.num	11807.75	Baseline	2020-05-19
79	e.num	306.5	Baseline	2020-05-19
79	i.num	2674.875	Baseline	2020-05-19
79	se.flow	61.375	Baseline	2020-05-19
79	q.num	1003.625	Baseline	2020-05-19
79	h.num	208.25	Baseline	2020-05-19
79	r.num	266551.75	Baseline	2020-05-19
79	f.num	5016.375	Baseline	2020-05-19
80	s.num	11763	Baseline	2020-05-20
80	e.num	249	Baseline	2020-05-20
80	i.num	2156.375	Baseline	2020-05-20
80	se.flow	50.75	Baseline	2020-05-20
80	q.num	822.875	Baseline	2020-05-20
80	h.num	169	Baseline	2020-05-20
80	r.num	267386.75	Baseline	2020-05-20
80	f.num	5025.5	Baseline	2020-05-20
81	s.num	11726.75	Baseline	2020-05-21
81	e.num	202.5	Baseline	2020-05-21
81	i.num	1745.25	Baseline	2020-05-21
81	se.flow	42.375	Baseline	2020-05-21
81	q.num	667.25	Baseline	2020-05-21
81	h.num	134.625	Baseline	2020-05-21
81	r.num	268062.875	Baseline	2020-05-21
81	f.num	5035.25	Baseline	2020-05-21
82	s.num	11700.375	Baseline	2020-05-22
82	e.num	165.25	Baseline	2020-05-22
82	i.num	1403.625	Baseline	2020-05-22
82	se.flow	33	Baseline	2020-05-22
82	q.num	545.625	Baseline	2020-05-22
82	h.num	109.375	Baseline	2020-05-22
82	r.num	268611.125	Baseline	2020-05-22
82	f.num	5042.625	Baseline	2020-05-22
83	s.num	11678.875	Baseline	2020-05-23
83	e.num	135.125	Baseline	2020-05-23
83	i.num	1129.875	Baseline	2020-05-23
83	se.flow	27.875	Baseline	2020-05-23
83	q.num	444.25	Baseline	2020-05-23
83	h.num	88.125	Baseline	2020-05-23
83	r.num	269056	Baseline	2020-05-23
83	f.num	5048	Baseline	2020-05-23
84	s.num	11664.625	Baseline	2020-05-24
84	e.num	108.625	Baseline	2020-05-24
84	i.num	911.25	Baseline	2020-05-24
84	se.flow	21.375	Baseline	2020-05-24
84	q.num	363.625	Baseline	2020-05-24
84	h.num	68.625	Baseline	2020-05-24
84	r.num	269412.125	Baseline	2020-05-24
84	f.num	5053	Baseline	2020-05-24
85	s.num	11654.25	Baseline	2020-05-25
85	e.num	85.875	Baseline	2020-05-25
85	i.num	737.375	Baseline	2020-05-25
85	se.flow	16.375	Baseline	2020-05-25
85	q.num	294.75	Baseline	2020-05-25
85	h.num	55.625	Baseline	2020-05-25
85	r.num	269699.375	Baseline	2020-05-25
85	f.num	5055.75	Baseline	2020-05-25
86	s.num	11648.625	Baseline	2020-05-26
86	e.num	69	Baseline	2020-05-26
86	i.num	596.25	Baseline	2020-05-26
86	se.flow	14.125	Baseline	2020-05-26
86	q.num	239.625	Baseline	2020-05-26
86	h.num	45.75	Baseline	2020-05-26
86	r.num	269929	Baseline	2020-05-26
86	f.num	5057.875	Baseline	2020-05-26
87	s.num	11645	Baseline	2020-05-27
87	e.num	56.5	Baseline	2020-05-27
87	i.num	482.375	Baseline	2020-05-27
87	se.flow	11.75	Baseline	2020-05-27
87	q.num	193	Baseline	2020-05-27
87	h.num	37.125	Baseline	2020-05-27
87	r.num	270114.625	Baseline	2020-05-27
87	f.num	5061	Baseline	2020-05-27
88	s.num	11642.125	Baseline	2020-05-28
88	e.num	46.75	Baseline	2020-05-28
88	i.num	392	Baseline	2020-05-28
88	se.flow	10.25	Baseline	2020-05-28
88	q.num	153.5	Baseline	2020-05-28
88	h.num	30.25	Baseline	2020-05-28
88	r.num	270265.875	Baseline	2020-05-28
88	f.num	5062.5	Baseline	2020-05-28
89	s.num	11642.625	Baseline	2020-05-29
89	e.num	38.125	Baseline	2020-05-29
89	i.num	316.125	Baseline	2020-05-29
89	se.flow	7.5	Baseline	2020-05-29
89	q.num	125.125	Baseline	2020-05-29
89	h.num	24.625	Baseline	2020-05-29
89	r.num	270384.375	Baseline	2020-05-29
89	f.num	5064	Baseline	2020-05-29
90	s.num	11646.625	Baseline	2020-05-30
90	e.num	29.875	Baseline	2020-05-30
90	i.num	254.625	Baseline	2020-05-30
90	se.flow	4.875	Baseline	2020-05-30
90	q.num	102.125	Baseline	2020-05-30
90	h.num	20.125	Baseline	2020-05-30
90	r.num	270479.25	Baseline	2020-05-30
90	f.num	5065	Baseline	2020-05-30
91	s.num	11651.25	Baseline	2020-05-31
91	e.num	22.625	Baseline	2020-05-31
91	i.num	205.75	Baseline	2020-05-31
91	se.flow	4.125	Baseline	2020-05-31
91	q.num	83.875	Baseline	2020-05-31
91	h.num	16.125	Baseline	2020-05-31
91	r.num	270555.875	Baseline	2020-05-31
91	f.num	5065.25	Baseline	2020-05-31
92	s.num	11656.625	Baseline	2020-06-01
92	e.num	17.125	Baseline	2020-06-01
92	i.num	168.875	Baseline	2020-06-01
92	se.flow	3.25	Baseline	2020-06-01
92	q.num	65.625	Baseline	2020-06-01
92	h.num	13	Baseline	2020-06-01
92	r.num	270616	Baseline	2020-06-01
92	f.num	5065.875	Baseline	2020-06-01
93	s.num	11661.25	Baseline	2020-06-02
93	e.num	13.5	Baseline	2020-06-02
93	i.num	134	Baseline	2020-06-02
93	se.flow	2.875	Baseline	2020-06-02
93	q.num	55.125	Baseline	2020-06-02
93	h.num	10.125	Baseline	2020-06-02
93	r.num	270664.625	Baseline	2020-06-02
93	f.num	5066.625	Baseline	2020-06-02
94	s.num	11667.125	Baseline	2020-06-03
94	e.num	10.75	Baseline	2020-06-03
94	i.num	107.5	Baseline	2020-06-03
94	se.flow	2.375	Baseline	2020-06-03
94	q.num	44.875	Baseline	2020-06-03
94	h.num	8.25	Baseline	2020-06-03
94	r.num	270701.125	Baseline	2020-06-03
94	f.num	5067.375	Baseline	2020-06-03
95	s.num	11672	Baseline	2020-06-04
95	e.num	8.625	Baseline	2020-06-04
95	i.num	85.75	Baseline	2020-06-04
95	se.flow	1.75	Baseline	2020-06-04
95	q.num	36.375	Baseline	2020-06-04
95	h.num	7.625	Baseline	2020-06-04
95	r.num	270729.375	Baseline	2020-06-04
95	f.num	5067.625	Baseline	2020-06-04
96	s.num	11677.375	Baseline	2020-06-05
96	e.num	7.25	Baseline	2020-06-05
96	i.num	69.5	Baseline	2020-06-05
96	se.flow	1.625	Baseline	2020-06-05
96	q.num	28.5	Baseline	2020-06-05
96	h.num	6.375	Baseline	2020-06-05
96	r.num	270751.5	Baseline	2020-06-05
96	f.num	5068.125	Baseline	2020-06-05
97	s.num	11683.375	Baseline	2020-06-06
97	e.num	6.25	Baseline	2020-06-06
97	i.num	55.25	Baseline	2020-06-06
97	se.flow	1.25	Baseline	2020-06-06
97	q.num	23.125	Baseline	2020-06-06
97	h.num	5.25	Baseline	2020-06-06
97	r.num	270768.875	Baseline	2020-06-06
97	f.num	5068.75	Baseline	2020-06-06
98	s.num	11690.125	Baseline	2020-06-07
98	e.num	4.75	Baseline	2020-06-07
98	i.num	46	Baseline	2020-06-07
98	se.flow	0.875	Baseline	2020-06-07
98	q.num	18.125	Baseline	2020-06-07
98	h.num	3.375	Baseline	2020-06-07
98	r.num	270780.875	Baseline	2020-06-07
98	f.num	5068.875	Baseline	2020-06-07
99	s.num	11697.625	Baseline	2020-06-08
99	e.num	4	Baseline	2020-06-08
99	i.num	37.25	Baseline	2020-06-08
99	se.flow	1	Baseline	2020-06-08
99	q.num	14.25	Baseline	2020-06-08
99	h.num	2.75	Baseline	2020-06-08
99	r.num	270791.25	Baseline	2020-06-08
99	f.num	5069.125	Baseline	2020-06-08
100	s.num	11704.875	Baseline	2020-06-09
100	e.num	3.125	Baseline	2020-06-09
100	i.num	29.25	Baseline	2020-06-09
100	se.flow	0.75	Baseline	2020-06-09
100	q.num	11.625	Baseline	2020-06-09
100	h.num	2.875	Baseline	2020-06-09
100	r.num	270797.5	Baseline	2020-06-09
100	f.num	5069.375	Baseline	2020-06-09
101	s.num	11713	Baseline	2020-06-10
101	e.num	3.125	Baseline	2020-06-10
101	i.num	23.875	Baseline	2020-06-10
101	se.flow	1	Baseline	2020-06-10
101	q.num	8.375	Baseline	2020-06-10
101	h.num	2.625	Baseline	2020-06-10
101	r.num	270802.25	Baseline	2020-06-10
101	f.num	5069.625	Baseline	2020-06-10
102	s.num	11719.625	Baseline	2020-06-11
102	e.num	2.5	Baseline	2020-06-11
102	i.num	18.875	Baseline	2020-06-11
102	se.flow	0.375	Baseline	2020-06-11
102	q.num	7.375	Baseline	2020-06-11
102	h.num	2	Baseline	2020-06-11
102	r.num	270805.375	Baseline	2020-06-11
102	f.num	5069.625	Baseline	2020-06-11
103	s.num	11726.75	Baseline	2020-06-12
103	e.num	2.25	Baseline	2020-06-12
103	i.num	15	Baseline	2020-06-12
103	se.flow	0.625	Baseline	2020-06-12
103	q.num	6.5	Baseline	2020-06-12
103	h.num	1.375	Baseline	2020-06-12
103	r.num	270805.875	Baseline	2020-06-12
103	f.num	5069.75	Baseline	2020-06-12
104	s.num	11734	Baseline	2020-06-13
104	e.num	1.875	Baseline	2020-06-13
104	i.num	12.875	Baseline	2020-06-13
104	se.flow	0.375	Baseline	2020-06-13
104	q.num	4.5	Baseline	2020-06-13
104	h.num	1.25	Baseline	2020-06-13
104	r.num	270805	Baseline	2020-06-13
104	f.num	5069.875	Baseline	2020-06-13
105	s.num	11742.625	Baseline	2020-06-14
105	e.num	1.375	Baseline	2020-06-14
105	i.num	10.75	Baseline	2020-06-14
105	se.flow	0.125	Baseline	2020-06-14
105	q.num	3.5	Baseline	2020-06-14
105	h.num	1	Baseline	2020-06-14
105	r.num	270804.125	Baseline	2020-06-14
105	f.num	5069.875	Baseline	2020-06-14
106	s.num	11752.25	Baseline	2020-06-15
106	e.num	0.875	Baseline	2020-06-15
106	i.num	8.625	Baseline	2020-06-15
106	se.flow	0.125	Baseline	2020-06-15
106	q.num	3.5	Baseline	2020-06-15
106	h.num	0.625	Baseline	2020-06-15
106	r.num	270801.875	Baseline	2020-06-15
106	f.num	5069.875	Baseline	2020-06-15
107	s.num	11759.5	Baseline	2020-06-16
107	e.num	0.5	Baseline	2020-06-16
107	i.num	7	Baseline	2020-06-16
107	se.flow	0.125	Baseline	2020-06-16
107	q.num	3.25	Baseline	2020-06-16
107	h.num	0.25	Baseline	2020-06-16
107	r.num	270799.25	Baseline	2020-06-16
107	f.num	5069.875	Baseline	2020-06-16
108	s.num	11768.375	Baseline	2020-06-17
108	e.num	0.625	Baseline	2020-06-17
108	i.num	5.375	Baseline	2020-06-17
108	se.flow	0.25	Baseline	2020-06-17
108	q.num	2.75	Baseline	2020-06-17
108	h.num	0.375	Baseline	2020-06-17
108	r.num	270797.5	Baseline	2020-06-17
108	f.num	5069.875	Baseline	2020-06-17
109	s.num	11776.875	Baseline	2020-06-18
109	e.num	0.625	Baseline	2020-06-18
109	i.num	4.375	Baseline	2020-06-18
109	se.flow	0.125	Baseline	2020-06-18
109	q.num	2.375	Baseline	2020-06-18
109	h.num	0.25	Baseline	2020-06-18
109	r.num	270794.125	Baseline	2020-06-18
109	f.num	5069.875	Baseline	2020-06-18
110	s.num	11784.375	Baseline	2020-06-19
110	e.num	0.5	Baseline	2020-06-19
110	i.num	3.5	Baseline	2020-06-19
110	se.flow	0.125	Baseline	2020-06-19
110	q.num	2.25	Baseline	2020-06-19
110	h.num	0.25	Baseline	2020-06-19
110	r.num	270789	Baseline	2020-06-19
110	f.num	5069.875	Baseline	2020-06-19
111	s.num	11792.875	Baseline	2020-06-20
111	e.num	0.375	Baseline	2020-06-20
111	i.num	2.875	Baseline	2020-06-20
111	se.flow	0	Baseline	2020-06-20
111	q.num	2	Baseline	2020-06-20
111	h.num	0.25	Baseline	2020-06-20
111	r.num	270784.25	Baseline	2020-06-20
111	f.num	5069.875	Baseline	2020-06-20
112	s.num	11799.875	Baseline	2020-06-21
112	e.num	0.125	Baseline	2020-06-21
112	i.num	2.5	Baseline	2020-06-21
112	se.flow	0	Baseline	2020-06-21
112	q.num	1.75	Baseline	2020-06-21
112	h.num	0.25	Baseline	2020-06-21
112	r.num	270779.5	Baseline	2020-06-21
112	f.num	5069.875	Baseline	2020-06-21
113	s.num	11806.125	Baseline	2020-06-22
113	e.num	0.125	Baseline	2020-06-22
113	i.num	1.75	Baseline	2020-06-22
113	se.flow	0	Baseline	2020-06-22
113	q.num	1.625	Baseline	2020-06-22
113	h.num	0.375	Baseline	2020-06-22
113	r.num	270775.875	Baseline	2020-06-22
113	f.num	5069.875	Baseline	2020-06-22
114	s.num	11814.875	Baseline	2020-06-23
114	e.num	0	Baseline	2020-06-23
114	i.num	1.5	Baseline	2020-06-23
114	se.flow	0	Baseline	2020-06-23
114	q.num	1.5	Baseline	2020-06-23
114	h.num	0.375	Baseline	2020-06-23
114	r.num	270770.75	Baseline	2020-06-23
114	f.num	5069.875	Baseline	2020-06-23
115	s.num	11823.5	Baseline	2020-06-24
115	e.num	0	Baseline	2020-06-24
115	i.num	1.375	Baseline	2020-06-24
115	se.flow	0	Baseline	2020-06-24
115	q.num	1.5	Baseline	2020-06-24
115	h.num	0.25	Baseline	2020-06-24
115	r.num	270766.625	Baseline	2020-06-24
115	f.num	5069.875	Baseline	2020-06-24
116	s.num	11831.625	Baseline	2020-06-25
116	e.num	0	Baseline	2020-06-25
116	i.num	1.375	Baseline	2020-06-25
116	se.flow	0	Baseline	2020-06-25
116	q.num	1.375	Baseline	2020-06-25
116	h.num	0.25	Baseline	2020-06-25
116	r.num	270759.875	Baseline	2020-06-25
116	f.num	5069.875	Baseline	2020-06-25
117	s.num	11840	Baseline	2020-06-26
117	e.num	0.125	Baseline	2020-06-26
117	i.num	1.125	Baseline	2020-06-26
117	se.flow	0.125	Baseline	2020-06-26
117	q.num	1.5	Baseline	2020-06-26
117	h.num	0	Baseline	2020-06-26
117	r.num	270753.375	Baseline	2020-06-26
117	f.num	5069.875	Baseline	2020-06-26
118	s.num	11847	Baseline	2020-06-27
118	e.num	0.125	Baseline	2020-06-27
118	i.num	1	Baseline	2020-06-27
118	se.flow	0	Baseline	2020-06-27
118	q.num	1.375	Baseline	2020-06-27
118	h.num	0	Baseline	2020-06-27
118	r.num	270747.5	Baseline	2020-06-27
118	f.num	5069.875	Baseline	2020-06-27
119	s.num	11856	Baseline	2020-06-28
119	e.num	0.125	Baseline	2020-06-28
119	i.num	0.875	Baseline	2020-06-28
119	se.flow	0	Baseline	2020-06-28
119	q.num	1.25	Baseline	2020-06-28
119	h.num	0	Baseline	2020-06-28
119	r.num	270743.625	Baseline	2020-06-28
119	f.num	5069.875	Baseline	2020-06-28
120	s.num	11861.25	Baseline	2020-06-29
120	e.num	0.25	Baseline	2020-06-29
120	i.num	0.875	Baseline	2020-06-29
120	se.flow	0.125	Baseline	2020-06-29
120	q.num	1.25	Baseline	2020-06-29
120	h.num	0	Baseline	2020-06-29
120	r.num	270738.75	Baseline	2020-06-29
120	f.num	5069.875	Baseline	2020-06-29
121	s.num	11868	Baseline	2020-06-30
121	e.num	0.125	Baseline	2020-06-30
121	i.num	1	Baseline	2020-06-30
121	se.flow	0	Baseline	2020-06-30
121	q.num	1.25	Baseline	2020-06-30
121	h.num	0	Baseline	2020-06-30
121	r.num	270733	Baseline	2020-06-30
121	f.num	5069.875	Baseline	2020-06-30
122	s.num	11874.5	Baseline	2020-07-01
122	e.num	0.125	Baseline	2020-07-01
122	i.num	0.875	Baseline	2020-07-01
122	se.flow	0	Baseline	2020-07-01
122	q.num	1.125	Baseline	2020-07-01
122	h.num	0.125	Baseline	2020-07-01
122	r.num	270727	Baseline	2020-07-01
122	f.num	5069.875	Baseline	2020-07-01
123	s.num	11880.5	Baseline	2020-07-02
123	e.num	0.125	Baseline	2020-07-02
123	i.num	0.875	Baseline	2020-07-02
123	se.flow	0	Baseline	2020-07-02
123	q.num	1.125	Baseline	2020-07-02
123	h.num	0.125	Baseline	2020-07-02
123	r.num	270723	Baseline	2020-07-02
123	f.num	5069.875	Baseline	2020-07-02
124	s.num	11887.875	Baseline	2020-07-03
124	e.num	0.125	Baseline	2020-07-03
124	i.num	1	Baseline	2020-07-03
124	se.flow	0.125	Baseline	2020-07-03
124	q.num	1.125	Baseline	2020-07-03
124	h.num	0.125	Baseline	2020-07-03
124	r.num	270716.75	Baseline	2020-07-03
124	f.num	5069.875	Baseline	2020-07-03
125	s.num	11898	Baseline	2020-07-04
125	e.num	0.125	Baseline	2020-07-04
125	i.num	0.75	Baseline	2020-07-04
125	se.flow	0	Baseline	2020-07-04
125	q.num	1	Baseline	2020-07-04
125	h.num	0.125	Baseline	2020-07-04
125	r.num	270710.5	Baseline	2020-07-04
125	f.num	5069.875	Baseline	2020-07-04
126	s.num	11905.5	Baseline	2020-07-05
126	e.num	0.25	Baseline	2020-07-05
126	i.num	0.75	Baseline	2020-07-05
126	se.flow	0.125	Baseline	2020-07-05
126	q.num	1	Baseline	2020-07-05
126	h.num	0.125	Baseline	2020-07-05
126	r.num	270705.25	Baseline	2020-07-05
126	f.num	5069.875	Baseline	2020-07-05
127	s.num	11913.375	Baseline	2020-07-06
127	e.num	0.375	Baseline	2020-07-06
127	i.num	0.75	Baseline	2020-07-06
127	se.flow	0.125	Baseline	2020-07-06
127	q.num	1	Baseline	2020-07-06
127	h.num	0.125	Baseline	2020-07-06
127	r.num	270700.75	Baseline	2020-07-06
127	f.num	5069.875	Baseline	2020-07-06
128	s.num	11920.75	Baseline	2020-07-07
128	e.num	0.25	Baseline	2020-07-07
128	i.num	0.75	Baseline	2020-07-07
128	se.flow	0	Baseline	2020-07-07
128	q.num	1.125	Baseline	2020-07-07
128	h.num	0.125	Baseline	2020-07-07
128	r.num	270694.875	Baseline	2020-07-07
128	f.num	5069.875	Baseline	2020-07-07
129	s.num	11929.625	Baseline	2020-07-08
129	e.num	0.25	Baseline	2020-07-08
129	i.num	0.625	Baseline	2020-07-08
129	se.flow	0	Baseline	2020-07-08
129	q.num	1	Baseline	2020-07-08
129	h.num	0.25	Baseline	2020-07-08
129	r.num	270690.375	Baseline	2020-07-08
129	f.num	5069.875	Baseline	2020-07-08
130	s.num	11936.375	Baseline	2020-07-09
130	e.num	0.125	Baseline	2020-07-09
130	i.num	0.625	Baseline	2020-07-09
130	se.flow	0	Baseline	2020-07-09
130	q.num	1	Baseline	2020-07-09
130	h.num	0.25	Baseline	2020-07-09
130	r.num	270685.375	Baseline	2020-07-09
130	f.num	5069.875	Baseline	2020-07-09
131	s.num	11942.875	Baseline	2020-07-10
131	e.num	0	Baseline	2020-07-10
131	i.num	0.5	Baseline	2020-07-10
131	se.flow	0	Baseline	2020-07-10
131	q.num	1	Baseline	2020-07-10
131	h.num	0.25	Baseline	2020-07-10
131	r.num	270680.375	Baseline	2020-07-10
131	f.num	5069.875	Baseline	2020-07-10
132	s.num	11951.25	Baseline	2020-07-11
132	e.num	0	Baseline	2020-07-11
132	i.num	0.5	Baseline	2020-07-11
132	se.flow	0	Baseline	2020-07-11
132	q.num	0.875	Baseline	2020-07-11
132	h.num	0.125	Baseline	2020-07-11
132	r.num	270675.875	Baseline	2020-07-11
132	f.num	5070	Baseline	2020-07-11
133	s.num	11961	Baseline	2020-07-12
133	e.num	0	Baseline	2020-07-12
133	i.num	0.5	Baseline	2020-07-12
133	se.flow	0	Baseline	2020-07-12
133	q.num	0.875	Baseline	2020-07-12
133	h.num	0.125	Baseline	2020-07-12
133	r.num	270671.375	Baseline	2020-07-12
133	f.num	5070	Baseline	2020-07-12
134	s.num	11970	Baseline	2020-07-13
134	e.num	0	Baseline	2020-07-13
134	i.num	0.375	Baseline	2020-07-13
134	se.flow	0	Baseline	2020-07-13
134	q.num	0.875	Baseline	2020-07-13
134	h.num	0.125	Baseline	2020-07-13
134	r.num	270666.75	Baseline	2020-07-13
134	f.num	5070	Baseline	2020-07-13
135	s.num	11978	Baseline	2020-07-14
135	e.num	0	Baseline	2020-07-14
135	i.num	0.375	Baseline	2020-07-14
135	se.flow	0	Baseline	2020-07-14
135	q.num	0.875	Baseline	2020-07-14
135	h.num	0	Baseline	2020-07-14
135	r.num	270663	Baseline	2020-07-14
135	f.num	5070.125	Baseline	2020-07-14
136	s.num	11987.5	Baseline	2020-07-15
136	e.num	0	Baseline	2020-07-15
136	i.num	0.25	Baseline	2020-07-15
136	se.flow	0	Baseline	2020-07-15
136	q.num	0.875	Baseline	2020-07-15
136	h.num	0	Baseline	2020-07-15
136	r.num	270657.25	Baseline	2020-07-15
136	f.num	5070.125	Baseline	2020-07-15
137	s.num	11996.375	Baseline	2020-07-16
137	e.num	0	Baseline	2020-07-16
137	i.num	0.25	Baseline	2020-07-16
137	se.flow	0	Baseline	2020-07-16
137	q.num	0.875	Baseline	2020-07-16
137	h.num	0	Baseline	2020-07-16
137	r.num	270651.625	Baseline	2020-07-16
137	f.num	5070.125	Baseline	2020-07-16
138	s.num	12005.125	Baseline	2020-07-17
138	e.num	0	Baseline	2020-07-17
138	i.num	0.25	Baseline	2020-07-17
138	se.flow	0	Baseline	2020-07-17
138	q.num	0.875	Baseline	2020-07-17
138	h.num	0	Baseline	2020-07-17
138	r.num	270644.375	Baseline	2020-07-17
138	f.num	5070.125	Baseline	2020-07-17
139	s.num	12011	Baseline	2020-07-18
139	e.num	0	Baseline	2020-07-18
139	i.num	0.25	Baseline	2020-07-18
139	se.flow	0	Baseline	2020-07-18
139	q.num	0.875	Baseline	2020-07-18
139	h.num	0	Baseline	2020-07-18
139	r.num	270639.375	Baseline	2020-07-18
139	f.num	5070.125	Baseline	2020-07-18
140	s.num	12020.5	Baseline	2020-07-19
140	e.num	0	Baseline	2020-07-19
140	i.num	0.25	Baseline	2020-07-19
140	se.flow	0	Baseline	2020-07-19
140	q.num	0.875	Baseline	2020-07-19
140	h.num	0	Baseline	2020-07-19
140	r.num	270633.875	Baseline	2020-07-19
140	f.num	5070.125	Baseline	2020-07-19
141	s.num	12027.75	Baseline	2020-07-20
141	e.num	0	Baseline	2020-07-20
141	i.num	0.125	Baseline	2020-07-20
141	se.flow	0	Baseline	2020-07-20
141	q.num	0.875	Baseline	2020-07-20
141	h.num	0	Baseline	2020-07-20
141	r.num	270629.625	Baseline	2020-07-20
141	f.num	5070.125	Baseline	2020-07-20
142	s.num	12034.25	Baseline	2020-07-21
142	e.num	0	Baseline	2020-07-21
142	i.num	0.125	Baseline	2020-07-21
142	se.flow	0	Baseline	2020-07-21
142	q.num	0.875	Baseline	2020-07-21
142	h.num	0	Baseline	2020-07-21
142	r.num	270624.5	Baseline	2020-07-21
142	f.num	5070.125	Baseline	2020-07-21
143	s.num	12041.625	Baseline	2020-07-22
143	e.num	0	Baseline	2020-07-22
143	i.num	0.125	Baseline	2020-07-22
143	se.flow	0	Baseline	2020-07-22
143	q.num	0.875	Baseline	2020-07-22
143	h.num	0	Baseline	2020-07-22
143	r.num	270619.375	Baseline	2020-07-22
143	f.num	5070.125	Baseline	2020-07-22
144	s.num	12050.5	Baseline	2020-07-23
144	e.num	0	Baseline	2020-07-23
144	i.num	0.125	Baseline	2020-07-23
144	se.flow	0	Baseline	2020-07-23
144	q.num	0.875	Baseline	2020-07-23
144	h.num	0	Baseline	2020-07-23
144	r.num	270613.375	Baseline	2020-07-23
144	f.num	5070.125	Baseline	2020-07-23
145	s.num	12058.125	Baseline	2020-07-24
145	e.num	0	Baseline	2020-07-24
145	i.num	0.125	Baseline	2020-07-24
145	se.flow	0	Baseline	2020-07-24
145	q.num	0.625	Baseline	2020-07-24
145	h.num	0.125	Baseline	2020-07-24
145	r.num	270606.625	Baseline	2020-07-24
145	f.num	5070.125	Baseline	2020-07-24
146	s.num	12067.5	Baseline	2020-07-25
146	e.num	0	Baseline	2020-07-25
146	i.num	0.125	Baseline	2020-07-25
146	se.flow	0	Baseline	2020-07-25
146	q.num	0.625	Baseline	2020-07-25
146	h.num	0.125	Baseline	2020-07-25
146	r.num	270602.125	Baseline	2020-07-25
146	f.num	5070.125	Baseline	2020-07-25
147	s.num	12074.75	Baseline	2020-07-26
147	e.num	0	Baseline	2020-07-26
147	i.num	0.125	Baseline	2020-07-26
147	se.flow	0	Baseline	2020-07-26
147	q.num	0.625	Baseline	2020-07-26
147	h.num	0.125	Baseline	2020-07-26
147	r.num	270596.375	Baseline	2020-07-26
147	f.num	5070.125	Baseline	2020-07-26
148	s.num	12082	Baseline	2020-07-27
148	e.num	0	Baseline	2020-07-27
148	i.num	0.125	Baseline	2020-07-27
148	se.flow	0	Baseline	2020-07-27
148	q.num	0.625	Baseline	2020-07-27
148	h.num	0.125	Baseline	2020-07-27
148	r.num	270591.5	Baseline	2020-07-27
148	f.num	5070.125	Baseline	2020-07-27
149	s.num	12089.625	Baseline	2020-07-28
149	e.num	0	Baseline	2020-07-28
149	i.num	0.125	Baseline	2020-07-28
149	se.flow	0	Baseline	2020-07-28
149	q.num	0.625	Baseline	2020-07-28
149	h.num	0.125	Baseline	2020-07-28
149	r.num	270586.75	Baseline	2020-07-28
149	f.num	5070.125	Baseline	2020-07-28
150	s.num	12096.625	Baseline	2020-07-29
150	e.num	0	Baseline	2020-07-29
150	i.num	0.125	Baseline	2020-07-29
150	se.flow	0	Baseline	2020-07-29
150	q.num	0.625	Baseline	2020-07-29
150	h.num	0.125	Baseline	2020-07-29
150	r.num	270582.375	Baseline	2020-07-29
150	f.num	5070.125	Baseline	2020-07-29
151	s.num	12104.75	Baseline	2020-07-30
151	e.num	0	Baseline	2020-07-30
151	i.num	0.125	Baseline	2020-07-30
151	se.flow	0	Baseline	2020-07-30
151	q.num	0.625	Baseline	2020-07-30
151	h.num	0	Baseline	2020-07-30
151	r.num	270578.125	Baseline	2020-07-30
151	f.num	5070.125	Baseline	2020-07-30
152	s.num	12112.375	Baseline	2020-07-31
152	e.num	0	Baseline	2020-07-31
152	i.num	0.125	Baseline	2020-07-31
152	se.flow	0	Baseline	2020-07-31
152	q.num	0.625	Baseline	2020-07-31
152	h.num	0	Baseline	2020-07-31
152	r.num	270573.125	Baseline	2020-07-31
152	f.num	5070.125	Baseline	2020-07-31
153	s.num	12120.625	Baseline	2020-08-01
153	e.num	0	Baseline	2020-08-01
153	i.num	0.125	Baseline	2020-08-01
153	se.flow	0	Baseline	2020-08-01
153	q.num	0.625	Baseline	2020-08-01
153	h.num	0	Baseline	2020-08-01
153	r.num	270567.25	Baseline	2020-08-01
153	f.num	5070.125	Baseline	2020-08-01
154	s.num	12129.125	Baseline	2020-08-02
154	e.num	0	Baseline	2020-08-02
154	i.num	0.125	Baseline	2020-08-02
154	se.flow	0	Baseline	2020-08-02
154	q.num	0.5	Baseline	2020-08-02
154	h.num	0	Baseline	2020-08-02
154	r.num	270563.5	Baseline	2020-08-02
154	f.num	5070.125	Baseline	2020-08-02
155	s.num	12136.25	Baseline	2020-08-03
155	e.num	0	Baseline	2020-08-03
155	i.num	0	Baseline	2020-08-03
155	se.flow	0	Baseline	2020-08-03
155	q.num	0.5	Baseline	2020-08-03
155	h.num	0	Baseline	2020-08-03
155	r.num	270558.375	Baseline	2020-08-03
155	f.num	5070.125	Baseline	2020-08-03
156	s.num	12144.25	Baseline	2020-08-04
156	e.num	0	Baseline	2020-08-04
156	i.num	0	Baseline	2020-08-04
156	se.flow	0	Baseline	2020-08-04
156	q.num	0.5	Baseline	2020-08-04
156	h.num	0	Baseline	2020-08-04
156	r.num	270554.375	Baseline	2020-08-04
156	f.num	5070.125	Baseline	2020-08-04
157	s.num	12151.625	Baseline	2020-08-05
157	e.num	0	Baseline	2020-08-05
157	i.num	0	Baseline	2020-08-05
157	se.flow	0	Baseline	2020-08-05
157	q.num	0.5	Baseline	2020-08-05
157	h.num	0	Baseline	2020-08-05
157	r.num	270547.875	Baseline	2020-08-05
157	f.num	5070.125	Baseline	2020-08-05
158	s.num	12159.25	Baseline	2020-08-06
158	e.num	0	Baseline	2020-08-06
158	i.num	0	Baseline	2020-08-06
158	se.flow	0	Baseline	2020-08-06
158	q.num	0.5	Baseline	2020-08-06
158	h.num	0	Baseline	2020-08-06
158	r.num	270543.25	Baseline	2020-08-06
158	f.num	5070.125	Baseline	2020-08-06
159	s.num	12167.25	Baseline	2020-08-07
159	e.num	0	Baseline	2020-08-07
159	i.num	0	Baseline	2020-08-07
159	se.flow	0	Baseline	2020-08-07
159	q.num	0.5	Baseline	2020-08-07
159	h.num	0	Baseline	2020-08-07
159	r.num	270537.125	Baseline	2020-08-07
159	f.num	5070.125	Baseline	2020-08-07
160	s.num	12176.375	Baseline	2020-08-08
160	e.num	0	Baseline	2020-08-08
160	i.num	0	Baseline	2020-08-08
160	se.flow	0	Baseline	2020-08-08
160	q.num	0.5	Baseline	2020-08-08
160	h.num	0	Baseline	2020-08-08
160	r.num	270531.875	Baseline	2020-08-08
160	f.num	5070.125	Baseline	2020-08-08
161	s.num	12185.5	Baseline	2020-08-09
161	e.num	0	Baseline	2020-08-09
161	i.num	0	Baseline	2020-08-09
161	se.flow	0	Baseline	2020-08-09
161	q.num	0.5	Baseline	2020-08-09
161	h.num	0	Baseline	2020-08-09
161	r.num	270527.625	Baseline	2020-08-09
161	f.num	5070.125	Baseline	2020-08-09
162	s.num	12191.625	Baseline	2020-08-10
162	e.num	0	Baseline	2020-08-10
162	i.num	0	Baseline	2020-08-10
162	se.flow	0	Baseline	2020-08-10
162	q.num	0.5	Baseline	2020-08-10
162	h.num	0	Baseline	2020-08-10
162	r.num	270522.875	Baseline	2020-08-10
162	f.num	5070.125	Baseline	2020-08-10
163	s.num	12199.25	Baseline	2020-08-11
163	e.num	0	Baseline	2020-08-11
163	i.num	0	Baseline	2020-08-11
163	se.flow	0	Baseline	2020-08-11
163	q.num	0.5	Baseline	2020-08-11
163	h.num	0	Baseline	2020-08-11
163	r.num	270517.5	Baseline	2020-08-11
163	f.num	5070.125	Baseline	2020-08-11
164	s.num	12206.75	Baseline	2020-08-12
164	e.num	0	Baseline	2020-08-12
164	i.num	0	Baseline	2020-08-12
164	se.flow	0	Baseline	2020-08-12
164	q.num	0.5	Baseline	2020-08-12
164	h.num	0	Baseline	2020-08-12
164	r.num	270512.125	Baseline	2020-08-12
164	f.num	5070.125	Baseline	2020-08-12
165	s.num	12212.25	Baseline	2020-08-13
165	e.num	0	Baseline	2020-08-13
165	i.num	0	Baseline	2020-08-13
165	se.flow	0	Baseline	2020-08-13
165	q.num	0.375	Baseline	2020-08-13
165	h.num	0.125	Baseline	2020-08-13
165	r.num	270507.5	Baseline	2020-08-13
165	f.num	5070.125	Baseline	2020-08-13
166	s.num	12220.5	Baseline	2020-08-14
166	e.num	0	Baseline	2020-08-14
166	i.num	0	Baseline	2020-08-14
166	se.flow	0	Baseline	2020-08-14
166	q.num	0.375	Baseline	2020-08-14
166	h.num	0.125	Baseline	2020-08-14
166	r.num	270502.875	Baseline	2020-08-14
166	f.num	5070.125	Baseline	2020-08-14
167	s.num	12228.5	Baseline	2020-08-15
167	e.num	0	Baseline	2020-08-15
167	i.num	0	Baseline	2020-08-15
167	se.flow	0	Baseline	2020-08-15
167	q.num	0.375	Baseline	2020-08-15
167	h.num	0.125	Baseline	2020-08-15
167	r.num	270498	Baseline	2020-08-15
167	f.num	5070.125	Baseline	2020-08-15
168	s.num	12236.125	Baseline	2020-08-16
168	e.num	0	Baseline	2020-08-16
168	i.num	0	Baseline	2020-08-16
168	se.flow	0	Baseline	2020-08-16
168	q.num	0.375	Baseline	2020-08-16
168	h.num	0.125	Baseline	2020-08-16
168	r.num	270492.125	Baseline	2020-08-16
168	f.num	5070.125	Baseline	2020-08-16
169	s.num	12245.375	Baseline	2020-08-17
169	e.num	0	Baseline	2020-08-17
169	i.num	0	Baseline	2020-08-17
169	se.flow	0	Baseline	2020-08-17
169	q.num	0.375	Baseline	2020-08-17
169	h.num	0.125	Baseline	2020-08-17
169	r.num	270487.125	Baseline	2020-08-17
169	f.num	5070.125	Baseline	2020-08-17
170	s.num	12254	Baseline	2020-08-18
170	e.num	0	Baseline	2020-08-18
170	i.num	0	Baseline	2020-08-18
170	se.flow	0	Baseline	2020-08-18
170	q.num	0.375	Baseline	2020-08-18
170	h.num	0.125	Baseline	2020-08-18
170	r.num	270482.875	Baseline	2020-08-18
170	f.num	5070.125	Baseline	2020-08-18
171	s.num	12262.75	Baseline	2020-08-19
171	e.num	0	Baseline	2020-08-19
171	i.num	0	Baseline	2020-08-19
171	se.flow	0	Baseline	2020-08-19
171	q.num	0.375	Baseline	2020-08-19
171	h.num	0.125	Baseline	2020-08-19
171	r.num	270476.625	Baseline	2020-08-19
171	f.num	5070.125	Baseline	2020-08-19
172	s.num	12270	Baseline	2020-08-20
172	e.num	0	Baseline	2020-08-20
172	i.num	0	Baseline	2020-08-20
172	se.flow	0	Baseline	2020-08-20
172	q.num	0.375	Baseline	2020-08-20
172	h.num	0.125	Baseline	2020-08-20
172	r.num	270472	Baseline	2020-08-20
172	f.num	5070.125	Baseline	2020-08-20
173	s.num	12276.5	Baseline	2020-08-21
173	e.num	0	Baseline	2020-08-21
173	i.num	0	Baseline	2020-08-21
173	se.flow	0	Baseline	2020-08-21
173	q.num	0.375	Baseline	2020-08-21
173	h.num	0.125	Baseline	2020-08-21
173	r.num	270466.5	Baseline	2020-08-21
173	f.num	5070.125	Baseline	2020-08-21
174	s.num	12284.375	Baseline	2020-08-22
174	e.num	0	Baseline	2020-08-22
174	i.num	0	Baseline	2020-08-22
174	se.flow	0	Baseline	2020-08-22
174	q.num	0.375	Baseline	2020-08-22
174	h.num	0	Baseline	2020-08-22
174	r.num	270462.375	Baseline	2020-08-22
174	f.num	5070.125	Baseline	2020-08-22
175	s.num	12292.625	Baseline	2020-08-23
175	e.num	0	Baseline	2020-08-23
175	i.num	0	Baseline	2020-08-23
175	se.flow	0	Baseline	2020-08-23
175	q.num	0.375	Baseline	2020-08-23
175	h.num	0	Baseline	2020-08-23
175	r.num	270458.375	Baseline	2020-08-23
175	f.num	5070.125	Baseline	2020-08-23
176	s.num	12303.375	Baseline	2020-08-24
176	e.num	0	Baseline	2020-08-24
176	i.num	0	Baseline	2020-08-24
176	se.flow	0	Baseline	2020-08-24
176	q.num	0.375	Baseline	2020-08-24
176	h.num	0	Baseline	2020-08-24
176	r.num	270453.375	Baseline	2020-08-24
176	f.num	5070.125	Baseline	2020-08-24
177	s.num	12310.75	Baseline	2020-08-25
177	e.num	0	Baseline	2020-08-25
177	i.num	0	Baseline	2020-08-25
177	se.flow	0	Baseline	2020-08-25
177	q.num	0.25	Baseline	2020-08-25
177	h.num	0.125	Baseline	2020-08-25
177	r.num	270446.75	Baseline	2020-08-25
177	f.num	5070.125	Baseline	2020-08-25
178	s.num	12319.625	Baseline	2020-08-26
178	e.num	0	Baseline	2020-08-26
178	i.num	0	Baseline	2020-08-26
178	se.flow	0	Baseline	2020-08-26
178	q.num	0.25	Baseline	2020-08-26
178	h.num	0.125	Baseline	2020-08-26
178	r.num	270441.875	Baseline	2020-08-26
178	f.num	5070.125	Baseline	2020-08-26
179	s.num	12328.5	Baseline	2020-08-27
179	e.num	0	Baseline	2020-08-27
179	i.num	0	Baseline	2020-08-27
179	se.flow	0	Baseline	2020-08-27
179	q.num	0.25	Baseline	2020-08-27
179	h.num	0.125	Baseline	2020-08-27
179	r.num	270436	Baseline	2020-08-27
179	f.num	5070.125	Baseline	2020-08-27
180	s.num	12337.625	Baseline	2020-08-28
180	e.num	0	Baseline	2020-08-28
180	i.num	0	Baseline	2020-08-28
180	se.flow	0	Baseline	2020-08-28
180	q.num	0.25	Baseline	2020-08-28
180	h.num	0.125	Baseline	2020-08-28
180	r.num	270430.75	Baseline	2020-08-28
180	f.num	5070.125	Baseline	2020-08-28
181	s.num	12347.625	Baseline	2020-08-29
181	e.num	0	Baseline	2020-08-29
181	i.num	0	Baseline	2020-08-29
181	se.flow	0	Baseline	2020-08-29
181	q.num	0.25	Baseline	2020-08-29
181	h.num	0	Baseline	2020-08-29
181	r.num	270426	Baseline	2020-08-29
181	f.num	5070.25	Baseline	2020-08-29
182	s.num	12355.75	Baseline	2020-08-30
182	e.num	0	Baseline	2020-08-30
182	i.num	0	Baseline	2020-08-30
182	se.flow	0	Baseline	2020-08-30
182	q.num	0.25	Baseline	2020-08-30
182	h.num	0	Baseline	2020-08-30
182	r.num	270421.625	Baseline	2020-08-30
182	f.num	5070.25	Baseline	2020-08-30
183	s.num	12365.5	Baseline	2020-08-31
183	e.num	0	Baseline	2020-08-31
183	i.num	0	Baseline	2020-08-31
183	se.flow	0	Baseline	2020-08-31
183	q.num	0.25	Baseline	2020-08-31
183	h.num	0	Baseline	2020-08-31
183	r.num	270417.75	Baseline	2020-08-31
183	f.num	5070.25	Baseline	2020-08-31
184	s.num	12373.75	Baseline	2020-09-01
184	e.num	0	Baseline	2020-09-01
184	i.num	0	Baseline	2020-09-01
184	se.flow	0	Baseline	2020-09-01
184	q.num	0.25	Baseline	2020-09-01
184	h.num	0	Baseline	2020-09-01
184	r.num	270412.5	Baseline	2020-09-01
184	f.num	5070.25	Baseline	2020-09-01
185	s.num	12383.125	Baseline	2020-09-02
185	e.num	0	Baseline	2020-09-02
185	i.num	0	Baseline	2020-09-02
185	se.flow	0	Baseline	2020-09-02
185	q.num	0.25	Baseline	2020-09-02
185	h.num	0	Baseline	2020-09-02
185	r.num	270409.125	Baseline	2020-09-02
185	f.num	5070.25	Baseline	2020-09-02
186	s.num	12391.75	Baseline	2020-09-03
186	e.num	0	Baseline	2020-09-03
186	i.num	0	Baseline	2020-09-03
186	se.flow	0	Baseline	2020-09-03
186	q.num	0.25	Baseline	2020-09-03
186	h.num	0	Baseline	2020-09-03
186	r.num	270402.25	Baseline	2020-09-03
186	f.num	5070.25	Baseline	2020-09-03
187	s.num	12401.25	Baseline	2020-09-04
187	e.num	0	Baseline	2020-09-04
187	i.num	0	Baseline	2020-09-04
187	se.flow	0	Baseline	2020-09-04
187	q.num	0.25	Baseline	2020-09-04
187	h.num	0	Baseline	2020-09-04
187	r.num	270396.5	Baseline	2020-09-04
187	f.num	5070.25	Baseline	2020-09-04
188	s.num	12408.25	Baseline	2020-09-05
188	e.num	0	Baseline	2020-09-05
188	i.num	0	Baseline	2020-09-05
188	se.flow	0	Baseline	2020-09-05
188	q.num	0.25	Baseline	2020-09-05
188	h.num	0	Baseline	2020-09-05
188	r.num	270390.5	Baseline	2020-09-05
188	f.num	5070.25	Baseline	2020-09-05
189	s.num	12415.875	Baseline	2020-09-06
189	e.num	0	Baseline	2020-09-06
189	i.num	0	Baseline	2020-09-06
189	se.flow	0	Baseline	2020-09-06
189	q.num	0.25	Baseline	2020-09-06
189	h.num	0	Baseline	2020-09-06
189	r.num	270386.875	Baseline	2020-09-06
189	f.num	5070.25	Baseline	2020-09-06
190	s.num	12423.875	Baseline	2020-09-07
190	e.num	0	Baseline	2020-09-07
190	i.num	0	Baseline	2020-09-07
190	se.flow	0	Baseline	2020-09-07
190	q.num	0.25	Baseline	2020-09-07
190	h.num	0	Baseline	2020-09-07
190	r.num	270382.125	Baseline	2020-09-07
190	f.num	5070.25	Baseline	2020-09-07
191	s.num	12430	Baseline	2020-09-08
191	e.num	0	Baseline	2020-09-08
191	i.num	0	Baseline	2020-09-08
191	se.flow	0	Baseline	2020-09-08
191	q.num	0.25	Baseline	2020-09-08
191	h.num	0	Baseline	2020-09-08
191	r.num	270376.25	Baseline	2020-09-08
191	f.num	5070.25	Baseline	2020-09-08
192	s.num	12436.875	Baseline	2020-09-09
192	e.num	0	Baseline	2020-09-09
192	i.num	0	Baseline	2020-09-09
192	se.flow	0	Baseline	2020-09-09
192	q.num	0.25	Baseline	2020-09-09
192	h.num	0	Baseline	2020-09-09
192	r.num	270372.75	Baseline	2020-09-09
192	f.num	5070.25	Baseline	2020-09-09
193	s.num	12446.125	Baseline	2020-09-10
193	e.num	0	Baseline	2020-09-10
193	i.num	0	Baseline	2020-09-10
193	se.flow	0	Baseline	2020-09-10
193	q.num	0.25	Baseline	2020-09-10
193	h.num	0	Baseline	2020-09-10
193	r.num	270368.875	Baseline	2020-09-10
193	f.num	5070.25	Baseline	2020-09-10
194	s.num	12454	Baseline	2020-09-11
194	e.num	0	Baseline	2020-09-11
194	i.num	0	Baseline	2020-09-11
194	se.flow	0	Baseline	2020-09-11
194	q.num	0.25	Baseline	2020-09-11
194	h.num	0	Baseline	2020-09-11
194	r.num	270364	Baseline	2020-09-11
194	f.num	5070.25	Baseline	2020-09-11
195	s.num	12462.125	Baseline	2020-09-12
195	e.num	0	Baseline	2020-09-12
195	i.num	0	Baseline	2020-09-12
195	se.flow	0	Baseline	2020-09-12
195	q.num	0.25	Baseline	2020-09-12
195	h.num	0	Baseline	2020-09-12
195	r.num	270359.625	Baseline	2020-09-12
195	f.num	5070.25	Baseline	2020-09-12
196	s.num	12470	Baseline	2020-09-13
196	e.num	0	Baseline	2020-09-13
196	i.num	0	Baseline	2020-09-13
196	se.flow	0	Baseline	2020-09-13
196	q.num	0.25	Baseline	2020-09-13
196	h.num	0	Baseline	2020-09-13
196	r.num	270354.625	Baseline	2020-09-13
196	f.num	5070.25	Baseline	2020-09-13
197	s.num	12478	Baseline	2020-09-14
197	e.num	0	Baseline	2020-09-14
197	i.num	0	Baseline	2020-09-14
197	se.flow	0	Baseline	2020-09-14
197	q.num	0.25	Baseline	2020-09-14
197	h.num	0	Baseline	2020-09-14
197	r.num	270349.5	Baseline	2020-09-14
197	f.num	5070.25	Baseline	2020-09-14
198	s.num	12484.875	Baseline	2020-09-15
198	e.num	0	Baseline	2020-09-15
198	i.num	0	Baseline	2020-09-15
198	se.flow	0	Baseline	2020-09-15
198	q.num	0.25	Baseline	2020-09-15
198	h.num	0	Baseline	2020-09-15
198	r.num	270345.625	Baseline	2020-09-15
198	f.num	5070.25	Baseline	2020-09-15
199	s.num	12493.375	Baseline	2020-09-16
199	e.num	0	Baseline	2020-09-16
199	i.num	0	Baseline	2020-09-16
199	se.flow	0	Baseline	2020-09-16
199	q.num	0.25	Baseline	2020-09-16
199	h.num	0	Baseline	2020-09-16
199	r.num	270340.625	Baseline	2020-09-16
199	f.num	5070.25	Baseline	2020-09-16
200	s.num	12501.875	Baseline	2020-09-17
200	e.num	0	Baseline	2020-09-17
200	i.num	0	Baseline	2020-09-17
200	se.flow	0	Baseline	2020-09-17
200	q.num	0.25	Baseline	2020-09-17
200	h.num	0	Baseline	2020-09-17
200	r.num	270334	Baseline	2020-09-17
200	f.num	5070.25	Baseline	2020-09-17
201	s.num	12509.75	Baseline	2020-09-18
201	e.num	0	Baseline	2020-09-18
201	i.num	0	Baseline	2020-09-18
201	se.flow	0	Baseline	2020-09-18
201	q.num	0.25	Baseline	2020-09-18
201	h.num	0	Baseline	2020-09-18
201	r.num	270327	Baseline	2020-09-18
201	f.num	5070.25	Baseline	2020-09-18
202	s.num	12516.375	Baseline	2020-09-19
202	e.num	0	Baseline	2020-09-19
202	i.num	0	Baseline	2020-09-19
202	se.flow	0	Baseline	2020-09-19
202	q.num	0.25	Baseline	2020-09-19
202	h.num	0	Baseline	2020-09-19
202	r.num	270321.75	Baseline	2020-09-19
202	f.num	5070.25	Baseline	2020-09-19
203	s.num	12524.375	Baseline	2020-09-20
203	e.num	0	Baseline	2020-09-20
203	i.num	0	Baseline	2020-09-20
203	se.flow	0	Baseline	2020-09-20
203	q.num	0.25	Baseline	2020-09-20
203	h.num	0	Baseline	2020-09-20
203	r.num	270316.75	Baseline	2020-09-20
203	f.num	5070.25	Baseline	2020-09-20
204	s.num	12534	Baseline	2020-09-21
204	e.num	0	Baseline	2020-09-21
204	i.num	0	Baseline	2020-09-21
204	se.flow	0	Baseline	2020-09-21
204	q.num	0.25	Baseline	2020-09-21
204	h.num	0	Baseline	2020-09-21
204	r.num	270311.375	Baseline	2020-09-21
204	f.num	5070.25	Baseline	2020-09-21
205	s.num	12542.625	Baseline	2020-09-22
205	e.num	0	Baseline	2020-09-22
205	i.num	0	Baseline	2020-09-22
205	se.flow	0	Baseline	2020-09-22
205	q.num	0.25	Baseline	2020-09-22
205	h.num	0	Baseline	2020-09-22
205	r.num	270306.625	Baseline	2020-09-22
205	f.num	5070.25	Baseline	2020-09-22
206	s.num	12551.75	Baseline	2020-09-23
206	e.num	0	Baseline	2020-09-23
206	i.num	0	Baseline	2020-09-23
206	se.flow	0	Baseline	2020-09-23
206	q.num	0.25	Baseline	2020-09-23
206	h.num	0	Baseline	2020-09-23
206	r.num	270300.375	Baseline	2020-09-23
206	f.num	5070.25	Baseline	2020-09-23
207	s.num	12561.5	Baseline	2020-09-24
207	e.num	0	Baseline	2020-09-24
207	i.num	0	Baseline	2020-09-24
207	se.flow	0	Baseline	2020-09-24
207	q.num	0.25	Baseline	2020-09-24
207	h.num	0	Baseline	2020-09-24
207	r.num	270294.125	Baseline	2020-09-24
207	f.num	5070.25	Baseline	2020-09-24
208	s.num	12569	Baseline	2020-09-25
208	e.num	0	Baseline	2020-09-25
208	i.num	0	Baseline	2020-09-25
208	se.flow	0	Baseline	2020-09-25
208	q.num	0.25	Baseline	2020-09-25
208	h.num	0	Baseline	2020-09-25
208	r.num	270289.125	Baseline	2020-09-25
208	f.num	5070.25	Baseline	2020-09-25
209	s.num	12577.125	Baseline	2020-09-26
209	e.num	0	Baseline	2020-09-26
209	i.num	0	Baseline	2020-09-26
209	se.flow	0	Baseline	2020-09-26
209	q.num	0.25	Baseline	2020-09-26
209	h.num	0	Baseline	2020-09-26
209	r.num	270283.375	Baseline	2020-09-26
209	f.num	5070.25	Baseline	2020-09-26
210	s.num	12583.5	Baseline	2020-09-27
210	e.num	0	Baseline	2020-09-27
210	i.num	0	Baseline	2020-09-27
210	se.flow	0	Baseline	2020-09-27
210	q.num	0.25	Baseline	2020-09-27
210	h.num	0	Baseline	2020-09-27
210	r.num	270279.5	Baseline	2020-09-27
210	f.num	5070.25	Baseline	2020-09-27
211	s.num	12591.5	Baseline	2020-09-28
211	e.num	0	Baseline	2020-09-28
211	i.num	0	Baseline	2020-09-28
211	se.flow	0	Baseline	2020-09-28
211	q.num	0.25	Baseline	2020-09-28
211	h.num	0	Baseline	2020-09-28
211	r.num	270275.625	Baseline	2020-09-28
211	f.num	5070.25	Baseline	2020-09-28
212	s.num	12599.375	Baseline	2020-09-29
212	e.num	0	Baseline	2020-09-29
212	i.num	0	Baseline	2020-09-29
212	se.flow	0	Baseline	2020-09-29
212	q.num	0.25	Baseline	2020-09-29
212	h.num	0	Baseline	2020-09-29
212	r.num	270270.25	Baseline	2020-09-29
212	f.num	5070.25	Baseline	2020-09-29
213	s.num	12606.25	Baseline	2020-09-30
213	e.num	0	Baseline	2020-09-30
213	i.num	0	Baseline	2020-09-30
213	se.flow	0	Baseline	2020-09-30
213	q.num	0.25	Baseline	2020-09-30
213	h.num	0	Baseline	2020-09-30
213	r.num	270264.625	Baseline	2020-09-30
213	f.num	5070.25	Baseline	2020-09-30
214	s.num	12616.5	Baseline	2020-10-01
214	e.num	0	Baseline	2020-10-01
214	i.num	0	Baseline	2020-10-01
214	se.flow	0	Baseline	2020-10-01
214	q.num	0.25	Baseline	2020-10-01
214	h.num	0	Baseline	2020-10-01
214	r.num	270258.375	Baseline	2020-10-01
214	f.num	5070.25	Baseline	2020-10-01
215	s.num	12624.875	Baseline	2020-10-02
215	e.num	0	Baseline	2020-10-02
215	i.num	0	Baseline	2020-10-02
215	se.flow	0	Baseline	2020-10-02
215	q.num	0.25	Baseline	2020-10-02
215	h.num	0	Baseline	2020-10-02
215	r.num	270253.375	Baseline	2020-10-02
215	f.num	5070.25	Baseline	2020-10-02
216	s.num	12632.25	Baseline	2020-10-03
216	e.num	0	Baseline	2020-10-03
216	i.num	0	Baseline	2020-10-03
216	se.flow	0	Baseline	2020-10-03
216	q.num	0.25	Baseline	2020-10-03
216	h.num	0	Baseline	2020-10-03
216	r.num	270248.125	Baseline	2020-10-03
216	f.num	5070.25	Baseline	2020-10-03
217	s.num	12641.125	Baseline	2020-10-04
217	e.num	0	Baseline	2020-10-04
217	i.num	0	Baseline	2020-10-04
217	se.flow	0	Baseline	2020-10-04
217	q.num	0.25	Baseline	2020-10-04
217	h.num	0	Baseline	2020-10-04
217	r.num	270244.75	Baseline	2020-10-04
217	f.num	5070.25	Baseline	2020-10-04
218	s.num	12647.375	Baseline	2020-10-05
218	e.num	0	Baseline	2020-10-05
218	i.num	0	Baseline	2020-10-05
218	se.flow	0	Baseline	2020-10-05
218	q.num	0.25	Baseline	2020-10-05
218	h.num	0	Baseline	2020-10-05
218	r.num	270239.125	Baseline	2020-10-05
218	f.num	5070.25	Baseline	2020-10-05
219	s.num	12654.375	Baseline	2020-10-06
219	e.num	0	Baseline	2020-10-06
219	i.num	0	Baseline	2020-10-06
219	se.flow	0	Baseline	2020-10-06
219	q.num	0.25	Baseline	2020-10-06
219	h.num	0	Baseline	2020-10-06
219	r.num	270233.375	Baseline	2020-10-06
219	f.num	5070.25	Baseline	2020-10-06
220	s.num	12662.5	Baseline	2020-10-07
220	e.num	0	Baseline	2020-10-07
220	i.num	0	Baseline	2020-10-07
220	se.flow	0	Baseline	2020-10-07
220	q.num	0.25	Baseline	2020-10-07
220	h.num	0	Baseline	2020-10-07
220	r.num	270229.375	Baseline	2020-10-07
220	f.num	5070.25	Baseline	2020-10-07
221	s.num	12670	Baseline	2020-10-08
221	e.num	0	Baseline	2020-10-08
221	i.num	0	Baseline	2020-10-08
221	se.flow	0	Baseline	2020-10-08
221	q.num	0.25	Baseline	2020-10-08
221	h.num	0	Baseline	2020-10-08
221	r.num	270224.375	Baseline	2020-10-08
221	f.num	5070.25	Baseline	2020-10-08
222	s.num	12680	Baseline	2020-10-09
222	e.num	0	Baseline	2020-10-09
222	i.num	0	Baseline	2020-10-09
222	se.flow	0	Baseline	2020-10-09
222	q.num	0.25	Baseline	2020-10-09
222	h.num	0	Baseline	2020-10-09
222	r.num	270219.625	Baseline	2020-10-09
222	f.num	5070.25	Baseline	2020-10-09
223	s.num	12687.375	Baseline	2020-10-10
223	e.num	0	Baseline	2020-10-10
223	i.num	0	Baseline	2020-10-10
223	se.flow	0	Baseline	2020-10-10
223	q.num	0.25	Baseline	2020-10-10
223	h.num	0	Baseline	2020-10-10
223	r.num	270213	Baseline	2020-10-10
223	f.num	5070.25	Baseline	2020-10-10
224	s.num	12696.125	Baseline	2020-10-11
224	e.num	0	Baseline	2020-10-11
224	i.num	0	Baseline	2020-10-11
224	se.flow	0	Baseline	2020-10-11
224	q.num	0.25	Baseline	2020-10-11
224	h.num	0	Baseline	2020-10-11
224	r.num	270208.5	Baseline	2020-10-11
224	f.num	5070.25	Baseline	2020-10-11
225	s.num	12703.625	Baseline	2020-10-12
225	e.num	0	Baseline	2020-10-12
225	i.num	0	Baseline	2020-10-12
225	se.flow	0	Baseline	2020-10-12
225	q.num	0.25	Baseline	2020-10-12
225	h.num	0	Baseline	2020-10-12
225	r.num	270203.875	Baseline	2020-10-12
225	f.num	5070.25	Baseline	2020-10-12
226	s.num	12713.125	Baseline	2020-10-13
226	e.num	0	Baseline	2020-10-13
226	i.num	0	Baseline	2020-10-13
226	se.flow	0	Baseline	2020-10-13
226	q.num	0.25	Baseline	2020-10-13
226	h.num	0	Baseline	2020-10-13
226	r.num	270199.875	Baseline	2020-10-13
226	f.num	5070.25	Baseline	2020-10-13
227	s.num	12722.125	Baseline	2020-10-14
227	e.num	0	Baseline	2020-10-14
227	i.num	0	Baseline	2020-10-14
227	se.flow	0	Baseline	2020-10-14
227	q.num	0.25	Baseline	2020-10-14
227	h.num	0	Baseline	2020-10-14
227	r.num	270195.875	Baseline	2020-10-14
227	f.num	5070.25	Baseline	2020-10-14
228	s.num	12731.625	Baseline	2020-10-15
228	e.num	0	Baseline	2020-10-15
228	i.num	0	Baseline	2020-10-15
228	se.flow	0	Baseline	2020-10-15
228	q.num	0.25	Baseline	2020-10-15
228	h.num	0	Baseline	2020-10-15
228	r.num	270192.375	Baseline	2020-10-15
228	f.num	5070.25	Baseline	2020-10-15
229	s.num	12739.625	Baseline	2020-10-16
229	e.num	0	Baseline	2020-10-16
229	i.num	0	Baseline	2020-10-16
229	se.flow	0	Baseline	2020-10-16
229	q.num	0.25	Baseline	2020-10-16
229	h.num	0	Baseline	2020-10-16
229	r.num	270187	Baseline	2020-10-16
229	f.num	5070.25	Baseline	2020-10-16
230	s.num	12748	Baseline	2020-10-17
230	e.num	0	Baseline	2020-10-17
230	i.num	0	Baseline	2020-10-17
230	se.flow	0	Baseline	2020-10-17
230	q.num	0.25	Baseline	2020-10-17
230	h.num	0	Baseline	2020-10-17
230	r.num	270182.375	Baseline	2020-10-17
230	f.num	5070.25	Baseline	2020-10-17
231	s.num	12756	Baseline	2020-10-18
231	e.num	0	Baseline	2020-10-18
231	i.num	0	Baseline	2020-10-18
231	se.flow	0	Baseline	2020-10-18
231	q.num	0.25	Baseline	2020-10-18
231	h.num	0	Baseline	2020-10-18
231	r.num	270177	Baseline	2020-10-18
231	f.num	5070.25	Baseline	2020-10-18
232	s.num	12765.375	Baseline	2020-10-19
232	e.num	0	Baseline	2020-10-19
232	i.num	0	Baseline	2020-10-19
232	se.flow	0	Baseline	2020-10-19
232	q.num	0.25	Baseline	2020-10-19
232	h.num	0	Baseline	2020-10-19
232	r.num	270171.125	Baseline	2020-10-19
232	f.num	5070.25	Baseline	2020-10-19
233	s.num	12771.375	Baseline	2020-10-20
233	e.num	0	Baseline	2020-10-20
233	i.num	0	Baseline	2020-10-20
233	se.flow	0	Baseline	2020-10-20
233	q.num	0.25	Baseline	2020-10-20
233	h.num	0	Baseline	2020-10-20
233	r.num	270165.125	Baseline	2020-10-20
233	f.num	5070.25	Baseline	2020-10-20
234	s.num	12778.375	Baseline	2020-10-21
234	e.num	0	Baseline	2020-10-21
234	i.num	0	Baseline	2020-10-21
234	se.flow	0	Baseline	2020-10-21
234	q.num	0.25	Baseline	2020-10-21
234	h.num	0	Baseline	2020-10-21
234	r.num	270159.75	Baseline	2020-10-21
234	f.num	5070.25	Baseline	2020-10-21
235	s.num	12784.25	Baseline	2020-10-22
235	e.num	0	Baseline	2020-10-22
235	i.num	0	Baseline	2020-10-22
235	se.flow	0	Baseline	2020-10-22
235	q.num	0.25	Baseline	2020-10-22
235	h.num	0	Baseline	2020-10-22
235	r.num	270153.5	Baseline	2020-10-22
235	f.num	5070.25	Baseline	2020-10-22
236	s.num	12793	Baseline	2020-10-23
236	e.num	0	Baseline	2020-10-23
236	i.num	0	Baseline	2020-10-23
236	se.flow	0	Baseline	2020-10-23
236	q.num	0.25	Baseline	2020-10-23
236	h.num	0	Baseline	2020-10-23
236	r.num	270148	Baseline	2020-10-23
236	f.num	5070.25	Baseline	2020-10-23
237	s.num	12800.625	Baseline	2020-10-24
237	e.num	0	Baseline	2020-10-24
237	i.num	0	Baseline	2020-10-24
237	se.flow	0	Baseline	2020-10-24
237	q.num	0.25	Baseline	2020-10-24
237	h.num	0	Baseline	2020-10-24
237	r.num	270143.625	Baseline	2020-10-24
237	f.num	5070.25	Baseline	2020-10-24
238	s.num	12807.75	Baseline	2020-10-25
238	e.num	0	Baseline	2020-10-25
238	i.num	0	Baseline	2020-10-25
238	se.flow	0	Baseline	2020-10-25
238	q.num	0.25	Baseline	2020-10-25
238	h.num	0	Baseline	2020-10-25
238	r.num	270139	Baseline	2020-10-25
238	f.num	5070.25	Baseline	2020-10-25
239	s.num	12815.375	Baseline	2020-10-26
239	e.num	0	Baseline	2020-10-26
239	i.num	0	Baseline	2020-10-26
239	se.flow	0	Baseline	2020-10-26
239	q.num	0.25	Baseline	2020-10-26
239	h.num	0	Baseline	2020-10-26
239	r.num	270133.625	Baseline	2020-10-26
239	f.num	5070.25	Baseline	2020-10-26
240	s.num	12822.5	Baseline	2020-10-27
240	e.num	0	Baseline	2020-10-27
240	i.num	0	Baseline	2020-10-27
240	se.flow	0	Baseline	2020-10-27
240	q.num	0.25	Baseline	2020-10-27
240	h.num	0	Baseline	2020-10-27
240	r.num	270129.5	Baseline	2020-10-27
240	f.num	5070.25	Baseline	2020-10-27
241	s.num	12830.625	Baseline	2020-10-28
241	e.num	0	Baseline	2020-10-28
241	i.num	0	Baseline	2020-10-28
241	se.flow	0	Baseline	2020-10-28
241	q.num	0.25	Baseline	2020-10-28
241	h.num	0	Baseline	2020-10-28
241	r.num	270123.375	Baseline	2020-10-28
241	f.num	5070.25	Baseline	2020-10-28
242	s.num	12838.75	Baseline	2020-10-29
242	e.num	0	Baseline	2020-10-29
242	i.num	0	Baseline	2020-10-29
242	se.flow	0	Baseline	2020-10-29
242	q.num	0.25	Baseline	2020-10-29
242	h.num	0	Baseline	2020-10-29
242	r.num	270118.125	Baseline	2020-10-29
242	f.num	5070.25	Baseline	2020-10-29
243	s.num	12846.875	Baseline	2020-10-30
243	e.num	0	Baseline	2020-10-30
243	i.num	0	Baseline	2020-10-30
243	se.flow	0	Baseline	2020-10-30
243	q.num	0.25	Baseline	2020-10-30
243	h.num	0	Baseline	2020-10-30
243	r.num	270112.125	Baseline	2020-10-30
243	f.num	5070.25	Baseline	2020-10-30
244	s.num	12852	Baseline	2020-10-31
244	e.num	0	Baseline	2020-10-31
244	i.num	0	Baseline	2020-10-31
244	se.flow	0	Baseline	2020-10-31
244	q.num	0.25	Baseline	2020-10-31
244	h.num	0	Baseline	2020-10-31
244	r.num	270107.125	Baseline	2020-10-31
244	f.num	5070.25	Baseline	2020-10-31
245	s.num	12860.25	Baseline	2020-11-01
245	e.num	0	Baseline	2020-11-01
245	i.num	0	Baseline	2020-11-01
245	se.flow	0	Baseline	2020-11-01
245	q.num	0.25	Baseline	2020-11-01
245	h.num	0	Baseline	2020-11-01
245	r.num	270102.375	Baseline	2020-11-01
245	f.num	5070.25	Baseline	2020-11-01
246	s.num	12868.75	Baseline	2020-11-02
246	e.num	0	Baseline	2020-11-02
246	i.num	0	Baseline	2020-11-02
246	se.flow	0	Baseline	2020-11-02
246	q.num	0.25	Baseline	2020-11-02
246	h.num	0	Baseline	2020-11-02
246	r.num	270097.625	Baseline	2020-11-02
246	f.num	5070.25	Baseline	2020-11-02
247	s.num	12876.75	Baseline	2020-11-03
247	e.num	0	Baseline	2020-11-03
247	i.num	0	Baseline	2020-11-03
247	se.flow	0	Baseline	2020-11-03
247	q.num	0.25	Baseline	2020-11-03
247	h.num	0	Baseline	2020-11-03
247	r.num	270092.75	Baseline	2020-11-03
247	f.num	5070.25	Baseline	2020-11-03
248	s.num	12884.5	Baseline	2020-11-04
248	e.num	0	Baseline	2020-11-04
248	i.num	0	Baseline	2020-11-04
248	se.flow	0	Baseline	2020-11-04
248	q.num	0.25	Baseline	2020-11-04
248	h.num	0	Baseline	2020-11-04
248	r.num	270086.375	Baseline	2020-11-04
248	f.num	5070.25	Baseline	2020-11-04
249	s.num	12892.375	Baseline	2020-11-05
249	e.num	0	Baseline	2020-11-05
249	i.num	0	Baseline	2020-11-05
249	se.flow	0	Baseline	2020-11-05
249	q.num	0.25	Baseline	2020-11-05
249	h.num	0	Baseline	2020-11-05
249	r.num	270081.875	Baseline	2020-11-05
249	f.num	5070.25	Baseline	2020-11-05
250	s.num	12899.5	Baseline	2020-11-06
250	e.num	0	Baseline	2020-11-06
250	i.num	0	Baseline	2020-11-06
250	se.flow	0	Baseline	2020-11-06
250	q.num	0.25	Baseline	2020-11-06
250	h.num	0	Baseline	2020-11-06
250	r.num	270077.125	Baseline	2020-11-06
[truncated: 10,001 more rows]
